# Supplementary material for: Clarifying Values: An Updated and Expanded Systematic Review and Meta-Analysis
Source: Med Decis Making. 2021 Sep 25;41(7):801–20. doi: 10.1177/0272989X211037946 (PMC8482297; doi:10.1177/0272989X211037946)
Supplement: sj-xlsx-1-mdm-10.1177_0272989X211037946 – Supplemental material for Clarifying Values: An Updated and Expanded Systematic Review and Meta-Analysis [file sj-xlsx-1-mdm-10.1177_0272989X211037946.xlsx]

## Sheet: Study details
Online Appendix 2: Further Study Details
ARTICLE					DECISION						VCM											STUDY DETAILS
Paper ID (write text)	Corresponding author last name (write text)	Corresponding author email (write text)	Year of pub (write number)	Title (write text)	Context - 1 = screening; - 2 = diagnostic testing; - 3 = genetic testing; - 4 = prevention; - 5 = treatment; - 6 = unclear	Options - 1 = choosing to take option or not; - 2 = choosing between two or more options - 3 = choosing to take option or not AND choosing between two or more options; - 4 = unclear	Number of options (write number)	Details (write text)	Type - 1 = real; - 2 = hypothetical; - 3 = unclear	Clinical context (write text)	Theory, framework or underlying mechanism reported in the paper (write text)	Position in a DA (write text., e.g. in a DA before, after or between information sections, as a separate tool, etc.)	Media (write text)	Type (using the Witteman et al classification)	TYPE (for summary & use in paper)	Sub-type	Type (short version) (write text; copy-paste what is explicitly reported in the paper)	Type (long version) (write text; copy-paste what is explicitly reported in the paper)	Tradeoffs - 1 = Explicit; - 2 = Implied; - 3 = Both - 4 = Not at all	Presentation of results (implementation) - 1 =Yes (prior decision intention) - 2 =Yes (after decision intention) - 3 = No - 4 = Unclear	VCM intended to be completed independently or with others? (write text)	Population (write text)	Total Sample size (write number)	Total Sample size (comments)	Type(s) of comparison(s) relevant to evaluation of VCMs (write text)	Comparison (write text)	Summary of findings (write text)
Abhyankar 2010	Abhyankar	purva.abhyankar@stir.ac.uk	2010	Why values elicitation techniques enable people to make informed decisions about cancer trial participation	5	2	2	Choice between having standard adjuvant chemotherapy or taking part in a clinical trial testing a new chemotherapy for early stage breast cancer.	2	Cancer - breast	VCM development was guided by the information processing paradigm.	After information section about adjuvant chemotherapy and trial (i.e. after they had read the detailed information but before they were asked for their final decision).	Paper	Pros and cons	Pros and Cons	Binary	The values clarification tasks involved a paper-based summary of the benefits and risks information for both the options situated on either side of a weigh-scale. Women performed either an implicit or an explicit task.	The values clarification tasks involved a paper-based summary of the benefits and risks information for both the options situated on either side of a weigh-scale as outlined by O Connor et al. The implicit task asked women to: (i) review this information; (ii) add any other reasons for choosing or not choosing the options in the space provided; (iii) underline the benefits and risks they thought …	3	3	Independently	Healthy women aged 19-60 (mean = 36 years, SD = 13.8), staff or students at a UK university, asked to imagine having been diagnosed with breast cancer, undergone lumpectomy and suggested chemotherapy by their doctor.	30		No VCM (control) vs implicit VCM vs. explicit VCM	Randomized: 1) information only; 2) information plus "implicit" VCM (review benefits and risks, add to list if desired, underline events perceived as most likely); 3) information plus "explicit" VCM (implicit tasks plus rate importance of each benefit and risk and indicate direction leaning).	VCM resulted in more use of personal values when evaluating attributes of options, somewhat less ambivalence, less uncertainty and did not change decision preference.
Au 2012	Au	David.Au@VA.gov	2012	A Randomized Trial to Improve Communication About End-of-Life Care Among Patients With COPD	5	3	Numerous	Personal preferences for end-of-life care (i.e. desire for communication about advance care planning, patient-specific barriers and facilitators to communication about end-of-life care, preferences for CPR and mechanical ventilation, and the severity of their airflow limitation).	1	Lung disease - COPD	Social cognitive theory	n/a - not a DA	Verbal (and computer generated paper feedback forms).	List of concerns	List of Concerns	Discuss only	A one-page patient-specific feedback form that patients reviewed and shared with their surrogate(s).	One-page patient-specific feedback form providing the patient’s three most important preferences for end-of-life experiences that can be reviewed and shared with their surrogate(s).	4	4	Independently with research assistants available to assist.	Patients with COPD (and their clinicians).	306		No VCM (control) vs VCM (intervention)	Cluster randomized trial using stratified random sampling procedures to assign clinicians (and their patients) to either the control or intervention or group.	A one-page patient-specific feedback form about preferences for end-of-life care and communication improved the occurrence and quality of communication from the patients’ perspectives.
Bekker 2004	Bekker	h.l.bekker@leeds.ac.uk	2004	Applying decision analysis to facilitate informed decision making about prenatal diagnosis for Down syndrome: a randomised controlled trial	2	1	2	Whether or not to have a prenatal diagnosis for Down syndrome.	1	Prenatal screening - Down syndrome	Subjective expected-utility theory (SEU).	n/a - not a DA	Verbal (utterances were then transcribed and coded) and computer based (threshold graph)	Math based model	Decision Analysis	Decision analysis	A decision tree and verbal prompts, and a threshold graph.	A decision tree representing test options and consequences; a verbal prompt eliciting a global utility (i.e. the balance point between the burden of having a child with Down syndrome and that of pregnancy termination), and; a threshold graph integrating the utility and MSS risk figure to identify the alternative with the greatest expected utility.	1	1	With a counselor	Pregnant women receiving a screen positive maternal serum screening result (risks ≥ 1 in 250).	106	117 recruited complete data for 106	No VCM (routine consultation) vs VCM (routine information + decision analysis consultation)	Randomised controlled trial design with two trial arms: 1) routine consultation; 2) decision analysis consultation. Participants were randomly allocated to one of the two consultations using previously numbered, sealed, opaque envelopes.	Decision analysis consultations enable women to make more informed prenatal diagnosis decisions. Professionals will need training to use this technique effectively.
Brenner 2014 (1 of 3)	Brenner	alison.brenner@unc.edu	2013	Comparing 3 Values Clarification Methods for Colorectal Cancer Screening Decision-Making: A Randomized Trial in the US and Australia	1	3	5	Whether or not to be screened for colorectal cancer, and, if yes, what screening test to use (4 unlabeled screening tests designed to simulate fecal occult blood testing, sigmoidoscopy, colonoscopy, or a radiological test like CT colonography)	1	Cancer - colorectal	No specific theory or framework mentioned in article.	After information section about adjuvant chemotherapy and trial.	Online	Rating scales	Rating and ranking	Rating and ranking	Rating a set of key attributes and then ranking the most important test attributes.	Participants were asked to rate (on a scale of 0 = not important at all to 5 = very important) a set of key testing attributes, then rank the three most important from the set.	1	4	Independently	Participants aged 50 to 75 years (online panel) at average risk (i.e. no personal or family history of CRC) for colorectal cancer.	305		One of three VCMs: balance sheet (implicit) vs rating and ranking (explicit) vs discrete choice experiment (explicit).	Participants were randomized to one of three VCM tasks: 1) balance sheet; 2) ranking and rating; 3) discrete choice experiment.	Different VCMs produced different results in terms of an individual’s most important CRC screening test attribute but did not affect unlabeled test preference, post-task values clarity, or intent to be screened. These findings suggest that the VCM affects how respondents report what attributes of CRC screening they value most. Screening test attribute importance varied by VCM, but not by country
Brenner 2014 (3 of 3)	Brenner	alison.brenner@unc.edu	2013	Comparing 3 Values Clarification Methods for Colorectal Cancer Screening Decision-Making: A Randomized Trial in the US and Australia	1	3	5	Whether or not to be screened for colorectal cancer, and, if yes, what screening test to use (4 unlabeled screening tests designed to simulate fecal occult blood testing, sigmoidoscopy, colonoscopy, or a radiological test like CT colonography)	1	Cancer - colorectal	Discrete Choice Analysis	After information section about adjuvant chemotherapy and trial.	Online	Math based model	Discrete Choice Experiment	Discrete choice experiment	Conjoint (discrete choice).	Discrete Choice Experiment: respondents were asked to complete a series of choice tasks. In each task, they choose between hypothetical alternatives, each defined by a set of attributes and levels within these attributes. The levels of each attribute are varied systematically in a series of questions. Respondents choose the option that they prefer for each choice task/question.	1	4	Independently	Participants aged 50 to 75 years (online panel) at average risk (i.e. no personal or family history of CRC) for colorectal cancer.	306		One of three VCMs: balance sheet (implicit) vs rating and ranking (explicit) vs discrete choice experiment (explicit).	Participants were randomized to one of three VCM tasks: 1) balance sheet; 2) ranking and rating; 3) discrete choice experiment.	Different VCMs produced different results in terms of an individual’s most important CRC screening test attribute but did not affect unlabeled test preference, post-task values clarity, or intent to be screened. These findings suggest that the VCM affects how respondents report what attributes of CRC screening they value most. Screening test attribute importance varied by VCM, but not by country
Clancy 1988	Clancy	n/a	1988	Guiding Individual Decisions: A Randomized, Controlled Trial of Decision Analysis	4	3	4	Choice between three options to manage risk of hepatitis B: (1) vaccination without antibody screening; (2) screening followed by vaccination if negative: and (3) waiting until recognized exposure, followed by administration of hepatitis B immune globulin.	1	Vaccination - hepatitis B	Decision analysis	After information about the availability of the vaccine and information about hepatitis B	Paper and computer (to generate the individualized decision analysis)	Math based model	Decision Analysis	Decision analysis	Structured probabilistic information plus individualized decision analysis.	Decision analysis: Step-by step instructions allowed each respondent to calculate a personal lifetime risk of hepatitis B infection, based on age, expected duration of practice, and blood exposure; provide a personal estimate for the probability of vaccine complications; and determine personal utilities for hepatitis outcomes and vaccine complications using a direct scaling method. Respondents re…	2	1	Independently and with the investigators	Resident and faculty physicians at the Hospital of the University of Pennsylvania.	1280		Not contacted (control) vs information only vs VCM + information	Randomized controlled trial in which resident and faculty physician was assigned to one of three study arms using a random numbers table: 1) Control (physicians were not contacted); 2) information only; 3) information plus individualized Decision Analysis.	Significantly more of the physicians offered the opportunity for individualized decision analysis were later screened or vaccinated compared to physicians in the other 2 groups.
deAchaval 2012	Suarez-Almazor	msalmazor@mdanderson.org	2012	Impact of Educational and Patient Decision Aids on Decisional Conflict Associated With Total Knee Arthroplasty	5	1	2	Whether or not to be treated for knee osteoarthritis (treatment options were either medication and therapy or total knee arthroplasty)	1	Knee osteoarthritis (OA)	Conjoint analysis	After watching/reading a video booklet DA	Computer-based	Math based model	Adaptive Conjoint Analysis	Adaptive conjoint analysis	Adaptive conjoint analysis (ACA).	Adaptive conjoint analysis (ACA): Patients were first presented with a list of 8 characteristics and were told to choose only 1 as being the most important thing to them “when thinking about knee replacement surgery.” They then were led to a screen where they ranked each of the 7 other attributes on a scale from 1–10 (“not nearly as important” to “just as important”) compared to the first chosen …	1	1	Independently following instruction from the study coordinator	Patients with knee OA diagnosed with a radiograph.	208		Information only (control) vs DA only (video booklet) vs DA+VCM (videobooklet + ACA)	Randomized controlled trial with 3 arms: 1) educational booklet on OA management (control); 2) patient decision aid (video booklet) on OA management, and; 3) patient decision aid (video booklet) and adaptive conjoint analysis (ACA) tool.	Decisional conflict decreased among all patient groups receiving information about treatment options for OA. Those who received the control brochure had the smallest reduction in decisional conflict, while those who viewed the video booklet had the greatest reduction in decisional conflict. In other words, the audiovisual patient decision aid decreased decisional conflict more than printed materi…
Epstein 2018	Epstein	epsteina@mskcc.org	2018	A Randomized Trial of Acceptability and Effects of Values-Based Advance Care Planning in Outpatient Oncology: Person-Centered Oncologic Care and Choices	5	2	Numerous	Personal preferences for end-of-life care: 1) CPR and mechanical ventilation are components of life-prolonging care aiming to prolong life and they usually take place in an intensive care unit; 2) limited care includes all measures including disease-directed treatments (such as chemotherapy), sometimes in the hospital, but not CPR or mechanical ventilation; and 3) comfort care prioritizes symptom…	1	Cancer - gastrointestinal	Behavioral science theoretical models (e.g. Information-Motivation-Behavioral Skills Model)	After watching an informational care video	Verbal (interview)	List of concerns (interview)	List of Concerns	Discuss only	Interview (11 questions) focusing on goals, concerns and sources of support.	The 11 P-COCC values questions, previously validated and described in detail, focus on goals (e.g., experiences most important to live well at this time), concerns (e.g., fears or worries about the illness), and sources of support (e.g., in the face of serious challenges), and two of them specifically ask about goals and concerns related to the care goals video.	4	3	With a member of the research team	English-speaking patients aged 21 years or older with advanced gastrointestinal cancer.	99	151 were consented and randomized, 99 whom completed study	Usual care (no values interview or video viewing) vs VCM and video (values interview with care goals video) vs Video alone	Randomized controlled trial in which participants were randomized 2:2:1 by random permuted block to the P-COCC intervention (values interview with care goals video), video only, or usual care (no values interview or video viewing), respectively.	The values-based Advanced Care Planning intervention is acceptable but may increase distress in cancer outpatients. Further studies are investigating the underpinnings of these effects and ways to best support cancer patients in ACP
Feldman-Stewart 2006	Feldman-Stewart	deb.feldman-stewart@krcc.on.ca	2006	An explicit values clarification task: Development and validation	5	3	4	Choice between four main options for early stage prostate cancer (watchful waiting, surgery, external beam radiation and brachytherapy.)	2	Cancer - prostate	Behavioral science models (i.e. additive and additive-difference theoretical decision rules)	After information section about four treatment options.	Computer-based	Math based model	Decision Analysis	Decision analysis	Selection of attributes affecting the treatment decision.	Each participant was provided with the information about the disease and treatment options that we include in our decision aid. All groups saw the same information and it was presented in a table with attributes in the rows and treatment options in columns. Twenty attributes were presented and each attribute was described for those treated with each treatment. The participant selected each attrib…	1	1	Independently	Male volunteers, at least 50 years old. Participants were asked to imagine that they had just been diagnosed with early-stage prostate cancer.	90		No VCM (control) vs VCM with summary vs VCM only	Randomized: 1) no VCM (control); 2) VCM with summary; 3) VCM without summary	Explicit VCM increased preparation for decision making and decreased decision regret. Decision conflict decreased in both arms.
Feldman-Stewart 2012	Feldman-Stewart	deb.feldman-stewart@krcc.on.ca	2012	The Impact of Explicit Values Clarification Exercises in a Patient Decision Aid Emerges after the Decision Is Actually Made: Evidence from a Randomized Controlled Trial	5	3	5+	Choice between more than five main options for early stage prostate cancer (Surgery, Brachytherapy, External beam radiation, Cryotherapy, No treatment for now, Others)	1	Cancer - prostate	Differentiation and Consolidation (Diff Con)	After information provided about the disease and treatment options	Computer-based	Math based model	Decision Analysis	Decision analysis	Selection of attributes affecting the treatment decision.	Bar-setting exercise: an explicit values clarification task designed to assist the integration of attributes relevant to the specific patient. In the decision aid, the attributes identified by the patient in the last listing exercise are brought forward to the integration exercise. Thus, in the integration task, the patient sets 1 bar for each of the identified attributes, and the bars are then a…	1	1	Independently	Newly diagnosed prostate cancer patients with low or intermediate risk early-stage disease (Stage T1 or T2, PSA<20, and Gleason<8), visiting the cancer clinic for their first consultation, and faced with a treatment decision.	156		DA (well-structured information) vs DA + VCM (well-structured information + Val Ex)	Randomized controlled study with 2 arms: 1) structured information only; 2) structured information plus VCM. Group assignment was done by computer at random with neither the clinician nor the patient knowing in advance which group the patient would be assigned to.	The results suggest that the values clarification exercises led to better preparation for decision making and to less regret. The impact, however, only emerged after the decision was made.
Fraenkel 2007	Fraenkel	liana.fraenkel@yale.edu	2007	Improving Informed Decision-Making for Patients with Knee Pain	5	2	5	Preferences for the following treatments: 1) pills (acetaminophen, anti-inflammatory drugs); 2) cream (capsaicin); 3) intra articular injections; 4) exercise, or; 5) a combination of exercise and medications.	1	Knee pain	Adaptive Conjoint Analysis (ACA)	After an information section on living with osteoarthritis.	Computer-based	Math based model	Adaptive Conjoint Analysis	Adaptive Conjoint Analysis	Participants first ranked different routes of administration, they then rated different alternatives, finally they rated a series of paired comparisons before being presented with a scale comparing the relative importance of their choices.	In the first series of questions, respondents were asked to rank different routes of administration. In the second, participants rated the importance of the difference between the best and worst alternative for each treatment characteristic. In the third series of questions respondents were asked to rate a series of paired-comparisons. Participants were subsequently given a handout illustrating t…	1	1	Independently	Patients in Veterans Affairs Connecticut Healthcare System clinics, age at least 60 years old, self report of pain involving one or both knees on most days of the month, the ability to read and understand English, and the ability to perform a choice task.	87	87 randomized ( of a total of 110)	DA vs VCM	Randomized: 1) only the information pamphlet (control); 2) only the VCM (Adaptive Conjoint Analysis task)	Patients randomized to perform this intervention had greater self-confidence in their abilities to participate in shared decision-making, felt more prepared to participate in decision-making, and had greater arthritis self-efficacy compared to the control group.
Frosch 2008	Frosch	dfrosch@mednet.ucla.edu	2008	Internet Patient Decision Support: A Randomized Controlled Trial Comparing Alternative Approaches for Men Considering Prostate Cancer Screening	1	1	2	Whether or not to be screened for prostate cancer	1	Cancer - prostate	No specific theory or framework mentioned in article.	After information provided about the disease and treatment options	Online	Math based model	Time tradeoff and visual analog rating	Time trade off and visual analog rating.	Chronic disease trajectory model including time–trade-off exercise and visual analog ratings.	Chronic disease trajectory model that activated patients to express utilities for outcomes associated with a prostate cancer life course by contrasting screening with no screening in its impact on quality of life and longevity. The intervention prompted men to complete a time–trade-off exercise and visual analog ratings of prostate cancer disease trajectories.	1	4	Independently	Men older than 50 years scheduled to be seen at the Health Appraisal Clinic of Kaiser Permanente.	611		Control vs DA vs VCM (chronic disease trajectory model) vs DA+VCM	Randomized 2x2 factorial controlled trial design with 4 arms, resulting in 4 groups: (1) traditional decision aid (TDA); (2) chronic disease trajectory model (DTM); (3) combined traditional decision aid and chronic disease trajectory model, and; (4) control group.	Participants assigned to the TDA group showed the highest prostate cancer knowledge scores and lowest decisional conflict scores, whereas the control group had the lowest prostate cancer knowledge scores. The TDA also appeared more effective than the DTM in improving prostate cancer knowledge and reducing decisional conflict. Men assigned to the control group did not show differential levels of c…
Garvelink 2014 (1 of 2)	Garvelink	m.m.garvelink@lumc.nl	2014	Values clarification in a decision aid about fertility preservation: does it add to information provision?	5	1	2	Whether or not to undergo fertility preserving procedures prior to cancer treatment	2	Reproductive health - female	No specific theory or framework mentioned in article	After information section about about fertility preservation for breast cancer patients	Computer-based	Rating	Rating Scales	Visual analog scales	Patients rate the importance of separate statements and indicate the extent to which they favor treatment options.	Each VCM consists of statements about the consequences of a FP option, for each of which patients are asked to indicate the extent to which they were considered a benefit or disadvantage. Patients indicated on two VAS scales a) whether the statement is considered to be an advantage or disadvantage to the FP option, and b) the importance of the statement. Additionally, patients have the option to …	1	1	Independently	Healthy women aged 18-36 years old.	151	140 with complete data	VCM- (DA with information only) vs VCM+ (DA with information + VCM)	Randomized controlled trial with 2 arms: 1) DA with information only; 2) DA with VCM.	Experiment 1 showed no difference in knowledge or Decisional Conflict between DAs with or without a VCM. Secondary analyses revealed less Decisional Conflict for women who used the VCM compared to those who did not use the VCM, but it was unlikely that the VCM had caused this difference, since there was no difference in DC between women who received information plus VCM and used the VCM and women…
Garvelink 2014 (2 of 2)	Garvelink	m.m.garvelink@lumc.nl	2014	Values clarification in a decision aid about fertility preservation: does it add to information provision?	5	1	2	Whether or not to undergo fertility preserving procedures prior to cancer treatment	2	Reproductive health - female	No specific theory or framework mentioned in article	After information section about about fertility preservation for breast cancer patients	Computer-based	Rating	Rating Scales	Visual analog scales	Patients rate the importance of separate statements and indicate the extent to which they favor treatment options.	Each VCM consists of statements about the consequences of a FP option, for each of which patients are asked to indicate the extent to which they were considered a benefit or disadvantage. Patients indicated on two VAS scales a) whether the statement is considered to be an advantage or disadvantage to the FP option, and b) the importance of the statement. Additionally, patients have the option to …	1	1	Independently	Healthy women aged 18-32 years old.	199	197 with complete data	VCM- (DA with information only) vs VCM+ (DA with information + VCM without referring to the VCM) vs VCM++ (DA with information + VCM with explicitly referring to the VCM)	Each VCM consists of statements about the consequences of a FP option, for each of which patients are asked to indicate the extent to which they were considered a benefit or disadvantage. Patients indicated on two VAS scales a) whether the statement is considered to be an advantage or disadvantage to the FP option, and b) the importance of the statement. Additionally, patients have the option to …	Experiment 2 confirmed that there was no association between VCM-use and DC or knowledge, and showed that information seeking style affected DA use (number of pages viewed), but not VCM use. Personality traits were to some extent associated with aspects of DC. In both experiments there was a large knowledge increase of both DAs, indicating that the information in the DA is beneficial with regard …
Hess 2015	Hess	lmhess@iupui.edu	2015	Preference Elicitation Tool for Abnormal Uterine Bleeding Treatment: A Randomized Controlled Trial	5	3	5+	Whether or not to be treated for abnormal uterine bleeding, and, if yes, which treatment to undertake (Prescription medication, Intrauterine device, Endometrial ablation, Hysterectomy, Others)	1	Reproductive health - female	Adaptive conjoint analysis (ACA)	n/a - not a DA	Computer-based	Math based model	Adaptive Conjoint Analysis	Adaptive conjoint analysis	Participants indicate their preferences across eight attributes: treatment efficacy; sexual function; medical care; cost; fertility; frequency of medication use; permanence; and recovery time.	Participants in the ACA group answered a series of preference-based questions to elicit their values across each of the eight treatment attributes (treatment efficacy; sexual function; medical care; cost; fertility; frequency of medication use; permanence; and recovery time) and through various combinations of those attributes. Immediately following completion of the ACA survey, the printed resul…	1	1	Independently	Women aged 18 years or older with abnormal uterine bleeding who were potential candidates for either surgical or medical treatment.	374		No VCM (usual care) vs VCM (adaptive conjoint analysis)	Randomized controlled trial with 2 arms via a simple 1:1 randomization method using SPSS random number generation: 1) VCM (adaptive conjoint analysis); 2) usual counseling.	A preference elicitation tool at the initial consultation visit did not reduce decision regret or improve treatment satisfaction. There is a need for additional research to further understand the tool's potential role in promoting collaborative decision making, which may be particularly important among young women.
Hopkin 2019	Naci	h.naci@lse.ac.uk	2019	Combining Multiple Treatment Comparisons with Personalized Patient Preferences: A Randomized Trial of an Interactive Platform for Statin Treatment Selection	5	2	5	Preference for a statin (simvastatin, lovastatin, atorvastatin, pravastatin, rosuvastatin)	2	Cardiovascular disease - statin	Subjective expected utility theory (SEUT)	After information section (control charts)	Online	Math based model	Decision Analysis	Decision analysis	Ranking along two broad components: user preferences for different outcomes; performances of individual statins on these different outcomes.	Interactive web-based tool that synthesizes key findings from published network meta-analyses on the benefits and tolerability and harms of the five most commonly used cholesterol-lowering treatments, statins. The tool allows users to specify the importance of each benefit and harm outcome according to their own preferences, and this information is combined with information on the relative effect…	1	1	Independently	General adult US population sample recruited via MTurk.	349		DA with information (control bar charts) vs DA with VCM (interactive tool + control bar charts)	Randomized control trial with 2 arms: 1) DA only; 2) DA and VCM. Participants were randomized to either see the control charts only or to see the control charts followed by the interactive tool.	Our findings in this randomized controlled trial demonstrate that an interactive tool can have a positive effect on decisional conflict and preparation for decision making as well as have an impact on the reported rankings of different treatments. Participants in our study judged the content of the tool to be appropriate, clearly presented, and balanced. The tool also had high acceptability: the …
Hutyra 2019	Hutyra	carolyn.hutyra@duke.edu	2019	Efficacy of a Preference-Based Decision Tool on Treatment Decisions for a First-Time Anterior Shoulder Dislocation: A Randomized Controlled Trial of At-Risk Patients	5	2	2	Preference for operative or nonoperative treatment for first-time anterior shoulder dislocation	2	Orthopedics - first-time anterior shoulder dislocations (FTASD)	Micro-economic utility theory; Adaptive conjoint analysis (ACA)	After information section	Computer-based	Math based model	Adaptive Conjoint Analysis	Adaptive conjoint analysis	Rating preferences for various processes and outcomes of treatment, and displayed a graph of attribute importance values summed to 100%.	The electronic instrument provided information on FTASD, introduced treatment attributes, guided respondents through an ACA exercise to measure preferences for various processes and outcomes of treatment, and displayed a personalized graph of attribute importance values summed to 100%. The ACA exercise attributes were based on clinical evidence and included 1) limited arm movement, 2) avoidance o…	1	1	Independently	People between 18 and 35 years of age at risk for experiencing a first-time anterior shoulder dislocation (orthopedic patients with shoulder injuries, including but not limited to shoulder dislocations and instability).	200		Text-based DA with information only (control) vs interactive DA + VCM (adaptive conjoint analysis + text-based decision aid)	Randomized controlled trial with 2 arms: 1) text-based DA; 2) interactive DA with VCM.	An interactive, preference-based decision tool for treatment of FTASD affects patient decision making by guiding respondents toward treatment decisions that align more closely with evidence-based recommendations in the absence of a consultation with an orthopedic provider compared with a standard-of-care control tool. Additional study is needed to evaluate the long-term effects of this tool on tr…
Jayadevappa 2015	Jayadevappa	jravi@mail.med.upenn.edu	2015	Treatment preference and patient centered prostate cancer care: Design and rationale	5	2	6	Choice between six main options for early stage prostate cancer (Active surveillance; Watchful waiting; Radical prostatectomy, including robotic-assisted laparoscopic prostatectomy; External beam radiation therapy; Brachytherapy; Proton therapy)	1	Cancer - prostate	Preference assessment theory	n/a - not a DA	Computer-based	Math based model	Adaptive Conjoint Analysis	Adaptive conjoint analysis	Selection of features that are most important.	In the first part, brief overview of the instrument is provided. In the second part, the participants ranked (ranging from ‘not important’ to ‘extremely important’) the attributes of various treatments. In the third part, choice scenarios consisting of combinations of attributes are presented based on the ranking of the attributes. The participants are asked to select the combination that they pr…	1	1	Independently	Patients: (1) treated for prostate cancer; (2) aged ≥18 years; (3) newly diagnosed with localized prostate cancer (diagnosed within last one year and haven't received curative intent treatment for prostate cancer); (4) low risk (PSA ≤10 ng/ml, and Gleason ≤6, and stage T1c–T2a), intermediate risk (PSA N10–≤20 ng/ml, or Gleason 7, or stage T2b), and high risk (PSA N 20 ng/ml, or Gleason score 8–10…	743		Usual care vs VCM	Randomized controlled trial with 2 arms: 1) VCM; 2) usual care.	Our patient-centered PreProCare intervention improved satisfaction with care, satisfaction with decision, reduced regrets, and aligned treatment choice with risk category. The majority of our participants had a high income, with implications for generalizability.
Kennedy 2002	Kennedy	andrew.kennedy@brunel.ac.uk	2002	Effects of Decision Aids for Menorrhagia on Treatment Choices, Health Outcomes, and Costs. A Randomized Controlled Trial	5	2	4 or more	Choice between treatment options for menorrhagia (advice and reassurance, addressing possible iatrogenic causes, drug therapy, or surgery such as hysterectomy or endometrial destruction)	1	Reproductive health - female - menorrhagia	No specific theory or framework mentioned in article.	After information (DA: booklet and video)	Verbal (structured interview) with paper (booklet encourages women to record their preferences)	List of concerns (interview)	List of Concerns	Discuss only	Structured interview to help patients clarify and articulate their preferences and provide additional information.	The interview attempted to explicitly clarify values and elicit treatment preferences. The purpose of the interview was to help patients clarify and articulate their preferences, and to give them the chance to provide information that they might not have the opportunity or inclination to reveal to their physician.	4	1	With a research nurse	Women with uncomplicated menorrhagia.	894		Standard practice (control) vs VCM (interview + video/booklet) vs. No VCM (video/booklet)	Randomized with 3 arms: 1) a standard practice control group with no intervention; 2) an information group, which received the booklet and videotape, sent to their homes 6 weeks before their consultation; and 3) an interview group, which received the same materials as the information group and who underwent the interview before their consultation.	Neither intervention had an effect on health status. Providing women with information alone did not affect treatment choices; however, the addition of an interview to clarify values and elicit preferences had a significant effect on women's management and resulted in reduced costs.
Kuppermann 2014	Kuppermann	kuppermannm@obgyn.ucsf.edu	2014	Effect of Enhanced Information, Values Clarification, and Removal of Financial Barriers on Use of Prenatal Genetic Testing. A Randomized Clinical Trial	2	3	Numerous	Three options: (1) whether or not to have any testing; (2) if testing is desired, whether to start with screening or with invasive diagnostic testing; and (3) which specific screening and/or diagnostic test(s) to undergo.	1	Prenatal screening	No specific theory or framework mentioned in article.	After information section (general information about prenatal testing and the role of values and preferences in prenatal testing decisions, etc.)	Computer-based	Rating	Rating Scales	Likert scales	The user is then asked to complete values clarification questions focusing on 3 decisions: (1) whether or not to have any testing; (2) if testing is desired, whether to start with screening or with invasive diagnostic testing; and (3) which specific screening and/or diagnostic test(s) to undergo. Afterwards, the user can receive graphic highlights of the testing strategy that is most consistent w…	The user is presented with her personalized, age-related chances of carrying a fetus with aneuploidy. She is then asked to complete values clarification questions focusing on 3 decisions: (1) whether or not to have any testing; (2) if testing is desired, whether to start with screening or with invasive diagnostic testing; and (3) which specific screening and/or diagnostic test(s) to undergo. Afte…	1	1	Independently	English- or Spanish-speaking pregnant women being less than or equal to 20 weeks of gestation with a singleton or twins who had not yet undergone screening or diagnostic testing for fetal aneuploidy in the current pregnancy.	710		Information only (control) vs VCM + Information (information on both screening and diagnostic tests)	Randomized controlled trial with 2 arms: 1) control group; 2) DA and VCM group.	Full implementation of prenatal testing guidelines, using a computerized, interactive decision-support guide in the absence of financial barriers to testing, resulted in less prenatal test use and more informed choices.
Lerman 1997	Lerman	n/a. New email: clerman@usc.edu	1997	Controlled Trial of Pretest Education Approaches to Enhance Informed Decision-Making for BRCA1 Gene Testing	3	1	2	Whether or not to provide a blood sample for BRCA1 testing in the future.	1	Cancer - breast	Behavioral models of decision-making	After information education on patterns of inheritance, benefits, limitations and risks of testing, and limitations of options.	Verbal (non-directive counseling using a semi-structured protocol)	List of concerns (semi-structured interview)	List of concerns	Discuss only	After the education section, participants receiving nondirective counseling where five sets of issues were discussed using a semi-structured protocol.	The following specific issues were addressed using a semi-structured protocol: (a) experience with cancer in the family, including psychosocial impact; (b) anticipated impact of positive or negative BRCA1 test results, including impact on psychological and functional status, personal relationships, and medical outcomes; (c) anticipated outcomes of deciding not to be tested; (d) perceived coping r…	2	4	With trained oncology nurses or a genetic counselor supervisor	Women aged 18-75 years who had had at least one first-degree relative with breast and/or ovarian cancer.	400	122 randomized to education and counselling	No VCM (waiting-list) vs DA (educational approach) vs DA + VCM	Randomized: 1) a waiting-list control; 2) education only; 3) education and counseling	As predicted, compared with the control condition, the educational approach led to statistically significant increases in knowledge and small, but statistically significant, decreases in perceived personal risk of having a BRCA1 mutation.The results also showed that the counseling approach, but not the educational approach, was superior to the control condition in increasing the perceived importa…
Matheis-Kraft 1997	Matheis-Kraft	n/a	1997	Influence of a values discussion on congruence between elderly women and their families on critical health care decisions	5	2	Numerous	Preferences for care in case of decisional incapacity	3	Advanced care planning - decisional incapacity	Theory of surrogate decision making	n/a - not a DA	Verbal	List of concerns (interview)	List of Concerns	Ranking, and list and discuss	Prioritization: Pick your top N from a list (step 1) and discuss your personal values (step 2).	Each woman was asked to choose from the list of value indicators those most influential to her medical decision making. The women could also add to the list, but no one did. The women were prompted to discuss what influence each item would have on their medical decisions and why this would be important to them. The researcher asked the women to elaborate or give example to clarify for the proxies…	4	3	With likely surrogate decision maker	Women over age 70 and having at least one family member or friend who could participate as a proxy.	60		No VCM (no discussion) vs VCM (discussion with a proxy)	Randomized: 1) control group where the women and proxy independently made medical decisions without a values discussion; 2) experimental group where women had a discussion with the proxy about their values prior to the two independently deciding on medical interventions for the older woman.	VCM with education resulted in increased perceptions of risks and limitations of BRCA1 testing, but knowledge was no better than education alone. Perceived personal risk decreased more with education alone, and neither VCM and education nor education alone influenced perceptions of benefits of BRCA1 testing, decision intentions, or decisions.
Montgomery 2003	Montgomery	alan.a.montgomery@bristol.ac.uk	2003	A factorial randomised controlled trial of decision analysis and an information video plus leaflet for newly diagnosed hypertensive patients	5	1	2	Whether or not to start drug therapy for hypertension	1	Cardiovascular disease - hypertension	VCM is implied to be based on expected utility theory (decision analysis).	Before possible information (participants randomized to receive video and leaflet after decision analysis or not)	Computer-based	Math based model	Decision Analysis	Decision analysis	Patients’ utilities were assessed using a computerised self-completed interview with minimal input from the researcher. Individual absolute cardiovascular risk was calculated and combined with utilities using decision analysis software. The purpose of the decision tree and the individual nature of its components were explained to participants. At the end of the intervention, participants were giv…	Decision analysis is a technique to aid decision making when uncertainty exists over the balance between benefits and risks of treatment.The technique employed here was a simple decision tree, constructed to include likely outcomes of treatment options. These outcome health states were rated by patients to give utility values, represented on a quantitative scale between 0 and 1. The decision tree…	1	1	With minimal assistance from research assistant	Adults aged 30-80 years with newly diagnosed hypertension.	217		No VCM (usual care; control) vs VCM + education (decision analysis + video/leaflet) vs VCM only (decision analysis) vs education only (video/leaflet)	Randomized 2 x 2 factorial design. Patients were first allocated to ‘decision analysis’ or ‘no decision analysis’, minimising by age and sex, and stratified according to practice. Patients were further randomised to ‘video/leaflet’ or ‘no video/leaflet’ using the same procedure. Randomized: 1) decision analysis + video/leaflet; 2) decision analysis only; 3) video/leaflet only; 4) usual care (cont…	This study has demonstrated that both relatively complex (decision analysis) and simple (information video/leaflet) decision aids are effective in reducing decisional conflict among newly diagnosed hypertensive patients. Decision analysis had a greater effect on total decisional conflict than the video/leaflet and this was further reflected in each of the decisional conflict subscales. The antago…
Montgomery 2007	Montgomery	alan.a.montgomery@bristol.ac.uk	2007	Two Decision Aids for Mode of Delivery among Women with Previous Caesarean Section: Randomised Controlled Trial	5	2	3	Choice of planned mode of delivery, i.e. planned vaginal birth, elective caesarean section, and emergency caesarean section.	1	Reproductive - maternal health - mode of delivery	Utility theory	After information about the outcomes associated with planned vaginal delivery, elective caesarean section, and emergency caesarean section	Computer-based	Math based model	Decision Analysis	Decision analysis	Women were given information about the outcomes associated with each form of delivery. Then women were required to consider the value they attached to possible outcomes by rating each on a visual analogue scale from 0 to 100.	Women were given information about the outcomes associated with planned vaginal delivery, elective caesarean section, and emergency caesarean section. This comprised descriptions, but not explicit probabilities, of outcomes for both mother and baby. Secondly, women were required to consider the value they attached to possible outcomes by rating each on a visual analogue scale from 0 to 100. Thoug…	1	1	With minimal assistance from research assistant	English-speaking pregnant women with one previous lower segment caesarean section, no current obstetric problems, and delivery expected at ≥37 weeks.	742		No VCM (usual care) vs VCM (decision analysis) vs Information only	Randomized controlled trial with 3 arms: 1) VCM (decision analysis); 2) Information programme; 3) usual care.	Computer based decision aids can reduce decisional conflict among pregnant women with one previous caesarean section. Both decision aids in our study were associated with greater knowledge and less anxiety compared with usual care. The intervention based on decision analysis was associated with a higher proportion of women achieving a vaginal birth.
Myers 2003	Myers	ron.myers@mail.tju.edu	2003	Value Based Decision-Making in Prostate Cancer Early Detection	1	1	2	Whether or not to be screened for prostate cancer (DRE and/or PSA)	1	Cancer - prostate	Analytical Health Process methods	After DA (information)	Verbal with paper (booklet reviewed with a health educator)	Math based model	Analytical Hierarchy Process	Analytical hierarchy	The health educator prompts the patient to identify decision factors [...] Each participant was then asked to identify and rank the three most important factors and make pairwise comparisons of the relative importance of those three factors. Following Analytical Hierarchy Process methods, the health educator guided the men to assign values to the decision factors and used assigned values to calcu…	Counseling protocol that was designed to help participants to clarify their preference concerning whether or not to have a prostate-cancer screening exam. The protocol focused on identifying factors that might affect the individual's preferences (decision factors) and by generating a decision preference score based on the most salient decision scores. The health educator prompts the patient to id…	1	1	With assistance from a health educator	Men aged 50 to 69 who were patients at Jefferson Internal Medicine Associates and with no personal history of prostate cancer/benign prostate hyperplasia and who had not had a prostate biopsy or transrectal ultrasound procedure.	199		No VCM (DA only) vs VCM (DA + decision counseling session)	Randomized controlled trial with 2 arms: 1) standard intervention group; 2) enhanced intervention group.	The VCM group had lower rates of screening than the standard intervention group. Both groups had similar PSA testing rates. There were race/ethnicity differences in screening utilization , specifically African American men increased their PSA screening utilization while White men decreased their screening utilization.
Myers 2005	Myers	ron.myers@mail.tju.edu	2005	Preparing African-American Men in Community Primary Care Practices to Decide Whether or Not to Have Prostate Cancer Screening	1	3	3	Whether or not to be screened for prostate cancer, if yes: 1) complete screening (i.e digital rectal exam (DRE) and prostate specific antigen (PSA) testing, or 2) partial screening (at least DRE)	1	Cancer - prostate	No specific theory or framework mentioned in article	After information booklet on prostate cancer	Verbal with paper (booklet reviewed with a health educator)	Math based model	Analytical Hierarchy Process	Analytical hierarchy	Decision education is a method that was developed to enable individuals to consider available information about a healthcare decision, along with personal values related to available alternatives, in order to clarify personal preference and, as a result, make an informed decision.	In addition to receiving the booklet, men in the El group were contacted via telephone by a trained health educator one month after booklet mailing to arrange for a decision education session about prostate cancer screening. Decision education is a method that was developed to enable individuals to consider available information about a healthcare decision, along with personal values related to a…	1	1	With assistance from a health educator	African-American men from three primary care practices who were 40-69 years of age and had no history of prostate cancer.	242		No VCM (standard intervention = booklet only) vs VCM (enhanced intervention = booklet + counseling session)	Randomized with 2 arms: 1) standard intervention (i.e. information only); 2) enhanced intervention (i.e. information and decision education session).	Multivariable analyses showed that being in the enhanced intervention group and primary care practice were significant predictors of complete or partial screening (OR=3.9 and OR=5.64, respectively)
O'Connor 1999	O'Connor	aoconnor@LRI.ca	1999	The effects of an `explicit' values clarification exercise in a woman's decision aid regarding postmenopausal hormone therapy	4	1	2	Whether or not to take hormone replacement therapy after menopause	1	Reproductive health - female - menopause (related complications)	Unclear if specific theory or framework were used for values clarification development	After information (booklet and audiotape) about chemotherapy risks and benefits.	Paper (DA also has audiotape)	Pros and cons	Pros and Cons	With weighting	Women [completed] their own weigh-scale exercise which involved: (1) reviewing each benefit and risk box situated in the weigh-scale; (2) personalizing the boxes labelled `other positives' and `other negatives' by inserting other reasons one would take or not take HRT in addition to those listed; (3) valuing the personal importance of each bene®t and risk by shading the boxes in the scale (comple…	There were three steps in the exercise. Firstly, a woman was provided with an overview of the exercise. Secondly, examples of how other women had completed the weigh-scale exercise were provided: one who was considering accepting HRT; one who was considering declining HRT; and two who were unsure. This segment re-enforced the steps of the exercise and helped the women: to understand how values in…	2	3	Independently	Women aged 50-69 (post-menopausal) who had never used hormone therapy.	201		No explicit VCM vs Explicit VCM	Participants were randomized to use either: 1) a decision aid without the values clarification exercise; or 2) a decision aid with the explicit values clarification exercise using a graphic weigh-scale.	There were no statistically significant differences between interventions in perceived clarity of values and overall congruence between values and choices. Amongst those choosing HRT, there was a trend in those exposed to the graphic weigh-scale exercise to have better congruence between values and choices compared to implicit values clarification (P = 0.06).
Paquin 2018	Paquin	rpaquin@rti.org	2018	A behavior-theoretic evaluation of values clarification on parental beliefs and intentions toward genomic sequencing for newborns	3	2	2	Whether or not to use genomic sequencing to identify genetic variants in one's child	2	Prenatal screening	Reasoned action framework	After information (DA) about newborn screening, etc.	Online	Pros and cons	Pros and Cons	With binary	Values clarification exercise in which parents sort five reasons for and five reasons against having genomic sequencing for their child by importance. Parents completing the decision aid are also given the opportunity to add and sort any additional reasons that were important to their decision making. This task is followed by five questions to further clarify values.	The information section of the DA is followed by a values clarification exercise in which parents sort five reasons for and five reasons against having genomic sequencing for their child by importance. These reasons for and against having genomic sequencing were developed based on input from couples who were pregnant or had recently given birth (Fitzgerald et al., 2016; Moultrie et al., 2016), su…	2	3	Independently	Women and men ages 18-44 who were pregnant or whose partner was pregnant or planning to become pregnant in the next 2 years.	1000		DA only vs VCM + DA	Randomized: 1) DA only (educational information); 2) DA and VCM (educational information followed by a values clarification exercise).	Participants who completed the decision aid with the values clarification exercise agreed less strongly with four of the five statements against sequencing compared to participants who viewed the education-only decision aid. The groups did not differ on agreement with reasons in support of sequencing. Agreement with four of five reasons against genomic sequencing was negatively associated with in…
Peinado 2020	Peinado	speinado@rti.org	2020	Values Clarification and Parental Decision Making About Newborn Genomic Sequencing	3	1	2	Whether or not to use genomic sequencing to identify treatable conditions	2	Newborn screening	Human information processing	After DA (information)	Online	Pros and cons	Pros and Cons	With binary	A values clarification exercise in which parents sort five reasons for and five reasons against having genomic sequencing for their child by importance.	The information section of the DA is followed by a values clarification exercise in which parents sort five reasons for and five reasons against having genomic sequencing for their child by importance. These reasons for and against pursuing genomic sequencing were developed based on in-depth interviews with a diverse sample of 33 couples who were either pregnant or had recently given birth. The r…	1	1	Independently	Women and men ages 18 to 44 years (Qualtrics sample) who were either currently pregnant or had a spouse or partner who was pregnant, were actively trying to get pregnant, or were contemplating or preparing for pregnancy within the next two years.	1000		DA only vs DA + VCM	Randomized: 1) DA only (educational information); 2) DA and VCM (educational information followed by a values clarification exercise).	Participants who completed a values clarification exercise in addition to viewing educational content reported less decision regret than those who were only exposed to the educational content. Participants who completed a values clarification exercise in addition to viewing educational content were clearer about their personal values. There was a significant interaction effect on decisional confl…
Pignone 2012 (1 of 2)	Pignone	pignone@med.unc.edu	2011	Conjoint Analysis Versus Rating and Ranking for Values Elicitation and Clarification in Colorectal Cancer Screening	1	3	5	Whether or not to be screened for colorectal cancer, and, if yes, what screening test to use (4 unlabeled screening tests designed to simulate fecal occult blood testing, sigmoidoscopy, colonoscopy, or a radiological test like CT colonography)	2	Cancer - colorectal	Conjoint analysis	n/a - not a DA	Computer-based	Math based model	Discrete Choice Experiment	Discrete choice experiment	Discrete choice task: For each task, the participant was asked to choose between options 1 and 2 or state that they had no preference between the two.	Conjoint task: Each choice task involved a comparison of two hypothetical options (“1” and “2”) made up of the six attributes with different combinations of levels. For each task, the participant was asked to choose between options 1 and 2 or state that they had no preference between the two.	1	4	Independently	Adults 48-75 at average risk for colon cancer (no personal or immediate family history of colon cancer, polyps or inflammatory bowel disease).	104	54 (of a total of 104)	VCM with explicit tradeoffs (discrete choice) vs. VCM without explicit tradeoffs (rating and ranking)	Randomized: 1) Conjoint: discrete choice VCM; 2) Rating and ranking VCM.	Different types of VCM led to different patterns of indirect responses about which attribute is most important, but did not significantly affect direct responses, nor were there any observed differences on perceived clarity of values, intent to be screened, or choice of screening test.
Pignone 2012 (2 of 2)	Pignone	pignone@med.unc.edu	2011	Conjoint Analysis Versus Rating and Ranking for Values Elicitation and Clarification in Colorectal Cancer Screening	1	3	5	Whether or not to be screened for colorectal cancer, and, if yes, what screening test to use (4 unlabeled screening tests designed to simulate fecal occult blood testing, sigmoidoscopy, colonoscopy, or a radiological test like CT colonography)	2	Cancer - colorectal	No specific theory or framework mentioned in article.	n/a - not a DA	Paper	Prioritization exercise	Rating and Ranking	Rating and ranking	Rating scales and Prioritization: ranking.	Rating and Ranking Test: The rating exercise asked participants to rate, on a Likert scale of 1–6, the importance of each attribute (1 = not important; 6 = very important). The ranking task then asked the respondent to rank the three most important of the six attributes.	1	4	Independently	Adults 48-75 at average risk for colon cancer (no personal or immediate family history of colon cancer, polyps or inflammatory bowel disease).	104	60 (of a total of 104)	VCM with explicit tradeoffs (discrete choice) vs. VCM without explicit tradeoffs (rating and ranking)	Randomized: 1) Conjoint: discrete choice VCM; 2) Rating and ranking VCM.	Different types of VCM led to different patterns of indirect responses about which attribute is most important, but did not significantly affect direct responses, nor were there any observed differences on perceived clarity of values, intent to be screened, or choice of screening test.
Pignone 2013 (2 of 3)	Pignone	Michael_Pignone@med.unc.edu	2013	Comparing three techniques for eliciting patient values for decision making about prostate specific antigen screening: a randomized controlled trial	1	1	2	Whether or not to be screened for prostate cancer.	3	Cancer - prostate	No specific theory or framework mentioned in article.	After information (not clear if it's a DA) about prostate cancer and PSA screening	Online	Prioritization exercise	Rating and Ranking	Rating and ranking	Rating and ranking Task.	Rating and Ranking Task: The rating and ranking task asked participants to rate (on a scale of 0= not important at all to 5 = very important) and then rank the three most important screening test attributes from sets of the key attributes.	1	4	Independently	Average risk (i..e with no personal or family history of prostate cancer) men aged 50-70 (members of an online survey panel).	911	355 allocated (307 completed exercise)	VCM with explicit tradeoffs (discrete choice) vs. VCM without explicit tradeoffs (rating and ranking) vs VCM with implicit explicit tradeoffs (balance sheet)	Randomized: 1) implicit VCM (a balance sheet of key test attributes); 2) rating and ranking VCM; 3) conjoint analysis VCM (discrete choice experiment).	Different values clarification methods produce different patterns of attribute importance and different preferences for screening when presented with an unlabelled choice.
Pignone 2013 (3 of 3)	Pignone	Michael_Pignone@med.unc.edu	2013	Comparing three techniques for eliciting patient values for decision making about prostate specific antigen screening: a randomized controlled trial	1	1	2	Whether or not to be screened for prostate cancer.	3	Cancer - prostate	No specific theory or framework mentioned in article.	After information (not clear if it's a DA) about prostate cancer and PSA screening	Online	Math based model	Discrete Choice Experiment	Discrete choice experiment	Discrete choice experiment task.	Discrete choice experiment task: In discrete choice experiments (also known as choice-based conjoint analysis), respondents are asked to choose between hypothetical alternatives defined by a set of attributes. Respondents choose the option that they prefer for each question. People are assumed to choose the option that is most preferred, or has the highest “value” or “utility.” From these choices…	1	4	Independently	Average risk (i..e with no personal or family history of prostate cancer) men aged 50-70 (members of an online survey panel).	911	357 allocated (302 completed exercise)	VCM with explicit tradeoffs (discrete choice) vs. VCM without explicit tradeoffs (rating and ranking) vs VCM with implicit explicit tradeoffs (balance sheet)	Randomized: 1) implicit VCM (a balance sheet of key test attributes); 2) rating and ranking VCM; 3) conjoint analysis VCM (discrete choice experiment).	Different values clarification methods produce different patterns of attribute importance and different preferences for screening when presented with an unlabelled choice.
Sheridan 2010	Sheridan	sls593@med.unc.edu	2010	Effect of Adding a Values Clarification Exercise to a Decision Aid on Heart Disease Prevention: A Randomized Trial	4	3	5	Whether or not to initiate behaviours to prevent coronary heart disease (CHD), and, if so, which behaviours (aspirin, blood pressure medicine, cholesterol medicine, and/or smoking cessation)	2	Cardiovascular disease - coronary heart disease (CHD)	No specific theory or framework mentioned in article.	After information about four options to prevent CHD	Online	Prioritization exercise	Ranking and rating	Ranking and rating	Ranking and rating exercise, at the end of the exercise participants viewed a summary table of their answers.	Ranking and rating exercise: Values in our ranking and rating exercise were decisional attributes common to each of the treatment options presented in the decision aid (benefit for other medical conditions, side effects, degree of difficulty for most people, cost, and effect on others). These attributes were a subset of decisional attributes identified as relevant to participants in formative res…	1	3	Independently	Men (registry participants) aged 45-80 with no prior history of cardiovascular disease.	137		DA only vs DA + VCM	Randomized: 1) DA; 2) DA with explicit VCM.	Adding a ranking and rating exercise to a heart disease prevention decision aid did not improve participants’ decisional conflict, intent to reduce their CHD risk, sense of values concordance, or self-efficacy for risk reduction. It also did not improve process measures for the decision. Both our DA and our DA + VC interventions reduced decisional conflict and resulted in perceptions of decisions…
Shirk 2017	Shirk	jshirk@mednet.ucla.edu	2017	Does Patient Preference Measurement in Decision Aids Improve Decisional Conflict? A Randomized Trial in Men with Prostate Cancer	5	2	3	Choice between three main options for incident localized prostate cancer (Active surveillance, radiotherapy, and surgery for prostate cancer)	1	Cancer - prostate	Ottawa decision support framework; Adaptive best-worst conjoint (ABC) approach	After an information brochure on the disease, treatment choices, and possible results	Computer-based	Math based model	Best-Worst Scaling	Best-worst scaling	Discrete choice application.	Non-proprietary discrete choice application to measure preferences for these treatment attributes (i.e. impact on sexual function, risk of urinary incontinence, risk of overactive bowel, impact on survival, treatment-related bodily violation/need for incision, whether ‘‘important others’’ approved of a decision, and whether the treatment made the patient feel he was ‘‘taking action.’’). The appli…	1	1	Independently prior to consultation with physician	Men with incident localized prostate cancer at 3 Los Angeles clinics.	122		Pamphlet only (control) vs VCM + Pamphlet (intervention)	Randomized into one of two groups: 1) the control arm which received education via a printed educational brochure; 2) the intervention arm which received the educational brochure followed by preference assessment using a software program that used discrete-choice experiments to measure preferences for key outcomes.	Preference assessment prior to decision making reduced decisional conflict in men above and beyond improvements seen with high-quality patient education alone.
Witteman 2015	Witteman	holly.witteman@fmed.ulaval.ca	2015	Risk Communication, Values Clarification, and Vaccination Decisions	4	1	2	Whether or not to have their children vaccinated against influenza	1	Immunization - influenza	No specific theory or framework mentioned in article.	After information section on influenza	Computer-based	Math based model	Decision Analysis	Decision analysis	Participants used sliders to indicate the importance of competing risks.	Participants were asked to use sliders to indicate the importance of competing risks, such as avoiding death due to flu and avoiding a serious complication such as Guillain-Barre Syndrome from the vaccine. The sliders were constrained such that as a participant moved one slider in one direction, the other automatically moved in the other direction, making the tradeoffs in the decision explicit an…	1	1	Independently	Parents aged 18+ years who make medical decisions for at least one child aged 6 months to 18 years and whose child had not yet received the flu vaccine.	116	Original survey = 407. Follow-up survey = 116	Standard information (control) vs Standard information +VCM vs Risk communication vs Risk communication +VCM	Randomized: 2 x 2 factorial design where the conditions are: (a) Risk Communication (i.e. Standard/Control or Risk Communication presentation of information) and; (b) Values Clarification (i.e. No Values Clarification vs Values Clarification).	Our results suggest that the combination of these two approaches (i.e. present numerical estimates of the risks and benefits of influenza vaccines for children along with values clarification methods intended to help people understand which option is likely to be best aligned with what matters to them) is most effective for encouraging intentions to vaccinate, particularly for parents and guardia…
Witteman 2020 - 2a	Witteman	holly.witteman@fmed.ulaval.ca	2020	What helps people make values-congruent medical decisions? Eleven strategies tested across six studies	5	2	2	Have a colostomy or die	2	Cancer - colon	No specific theory or framework mentioned in article.	After information section on 2 types of surgery to treat colon cancer	Online	Math based model	Decision Analysis	Decision analysis	Strategy 2a: static visual feature explicitly informing participants of the best fit for them.	Strategy 2a: Static visual feature explicitly informing participants of the best fit for them. Both visual features used a box around the choice that aligned with the person’s stated values and a saturation fade of 80% on the disgruent choice, thus rendering the values-congruent option as slightly more vivid on the screen.	2	1	Independently	Adults aged 18 years or older living in the United States and able to participate in an English-language online survey.	456	217 in control group and 239 in VCM group	No VCM vs VCM (static visual with information about best choice)	Randomized to receive no intervention (control) or a static visual feature explicitly informing participants of best choice for them.	Providing a recommendation about which option fit best with the participants’ stated values before (strategy 2a) or after (strategy 2b) the initial decision increased values congruence.
Witteman 2020 - 2a + 2b	Witteman	holly.witteman@fmed.ulaval.ca	2020	What helps people make values-congruent medical decisions? Eleven strategies tested across six studies	5	2	2	Have a colostomy or die	2	Cancer - colon	No specific theory or framework mentioned in article.	After information section on 2 types of surgery to treat colon cancer	Online	Math based model	Decision Analysis	Decision analysis	Strategy 2a: static visual feature explicitly informing participants of the best fit for them; and 2b: static visual feature providing feedback after their choice if their decision didn't align with their values.	Strategy 2a: Static visual feature explicitly informing participants of the best fit for them. Strategy 2b: Static visual feature providing participants with feedback after their choice if their decision did not align with their values and allowing them to change their choice. Both visual features used a box around the choice that aligned with the person’s stated values and a saturation fade of 8…	2	1	Independently	Adults aged 18 years or older living in the United States and able to participate in an English-language online survey.	456	217 in control group and 102 receiving strategies 2a and 2b	No VCM vs VCM (static visual with information about best choice) and VCM (static visual with information if choice did not align with stated values)	Randomized to receive no intervention (control) or to VCM 2a (static visual with information about best choice) followed by VCM 2b (static visual with feedback after their choice if their decision did not align with stated values).	Providing a recommendation about which option fit best with the participants’ stated values before (strategy 2a) or after (strategy 2b) the initial decision increased values congruence.
Witteman 2020 - 4b	Witteman	holly.witteman@fmed.ulaval.ca	2020	What helps people make values-congruent medical decisions? Eleven strategies tested across six studies	5	2	2	Have a colostomy or die	2	Cancer - colon	No specific theory or framework mentioned in article.	After information section on 2 types of surgery to treat colon cancer	Online	Pros and cons	Pros and Cons	Listing	Strategy 4b: prompt to make a deliberative decision + pros and cons writing exercise.	Strategy 4b: Prompt to make a deliberative decision and a deliberative exercise. The specific wording of the prompt was, “On the next few pages, you will be given some information about a medical situation and asked to make a decision about treatment. As you make this decision, try to be rational and intellectual. Make your choice slowly, in a thoughtful way. Use your powers of logic and reason.”…	1	3	Independently	Adults aged 18 years or older living in the United States and able to participate in an English-language online survey.	772	422 in control and 350 receiving strategy 4b	No VCM vs VCM (prompt to make a deliberative decision)	Randomized to receive no intervention or to one or two of eleven strategies - Randomized to receive no intervention (control, n = 422), Strategy 4a (n = 406) or Strategy 4b (n = 350).	Neither encouraging people to make an intuitive decision (Strategy 4a) nor encouraging people to deliberate and providing a deliberation exercise in which they wrote about the pros and cons of each option (Strategy 4b) led to greater values congruence, but the latter led to more people having lower decisional conflict.
Witteman 2020 - 6a	Witteman	holly.witteman@fmed.ulaval.ca	2020	What helps people make values-congruent medical decisions? Eleven strategies tested across six studies	5	2	2	Have a colostomy or die	2	Cancer - colon	No specific theory or framework mentioned in article.	After information section on 2 types of surgery to treat colon cancer	Online	Rating scales	Rating Scales	Rating using sliders	Strategy 6a: nested 2 x 2 factorial design in which the factors are web sliders.	Strategy 6a: Unconstrained dynamic web sliders representing a prototypical values clarification method of rating attributes.	4	3	Independently	Adults aged 18 years or older living in the United States and able to participate in an English-language online survey.	785	422 in control and 363 receiving strategy 6a	No VCM vs VCM (unconstrained dynamic web sliders representing a prototypical values clarification method of rating attributes)	Randomized to receive no intervention or unconstrained dynamic web sliders representing a prototypical values clarification method of rating attributes.	A prototypical ‘rating’ values clarification method (Strategy 6a) offered no benefit in terms of values congruence compared to the control condition, but did result in reduced decisional conflict. Compared to Strategy 6a, making participants engage with tradeoffs in a decision (Strategy 6b) and showing how options align with stated values (Strategy 6c) resulted in greater values congruence.
Witteman 2020 - 6b	Witteman	holly.witteman@fmed.ulaval.ca	2020	What helps people make values-congruent medical decisions? Eleven strategies tested across six studies	5	2	2	Have a colostomy or die	2	Cancer - colon	No specific theory or framework mentioned in article.	After information section on 2 types of surgery to treat colon cancer	Online	Math based model	Allocation of Points	Allocation of points	Strategy 6b: nested 2 x 2 factorial design in which the factors are web sliders.	Strategy 6b: Dynamic web sliders where the tradeoffs in the decision were made explicit (when the participant moved one slider to the right, the other slider automatically moved the equivalent distance to the left).	1	3	Independently	Adults aged 18 years or older living in the United States and able to participate in an English-language online survey.	817	422 in control and 395 receiving strategy 6b	No VCM vs VCM (constrained dynamic web sliders where tradeoffs in the decision were made explicit)	Randomized to receive no intervention or dynamic web sliders where the tradeoffs in the decision were made explicit.	A prototypical ‘rating’ values clarification method (Strategy 6a) offered no benefit in terms of values congruence compared to the control condition, but did result in reduced decisional conflict. Compared to Strategy 6a, making participants engage with tradeoffs in a decision (Strategy 6b) and showing how options align with stated values (Strategy 6c) resulted in greater values congruence.
Witteman 2020 - 6c	Witteman	holly.witteman@fmed.ulaval.ca	2020	What helps people make values-congruent medical decisions? Eleven strategies tested across six studies	5	2	2	Have a colostomy or die	2	Cancer - colon	No specific theory or framework mentioned in article.	After information section on 2 types of surgery to treat colon cancer	Online	Math based model	Decision Analysis	Decision analysis	Strategy 6c: nested 2 x 2 factorial design in which the factors are web sliders.	Strategy 6c: Dynamic web sliders explicitly informing participants of the best fit for them (when the participant moved one slider three-quarters of the way to the right the associated vertical bar moved automatically three quarters of the way up).	4	1	Independently	Adults aged 18 years or older living in the United States and able to participate in an English-language online survey.	862	422 in control and 440 receiving strategy 6c	No VCM or VCM (unconstrained dynamic web sliders + explicit implications)	Randomized to receive no intervention or VCM (dynamic web sliders where participants were explicitly informed of the best choice for them).	A prototypical ‘rating’ values clarification method (Strategy 6a) offered no benefit in terms of values congruence compared to the control condition, but did result in reduced decisional conflict. Compared to Strategy 6a, making participants engage with tradeoffs in a decision (Strategy 6b) and showing how options align with stated values (Strategy 6c) resulted in greater values congruence.
Witteman 2020 - 6b+6c	Witteman	holly.witteman@fmed.ulaval.ca	2020	What helps people make values-congruent medical decisions? Eleven strategies tested across six studies	5	2	2	Have a colostomy or die	2	Cancer - colon	No specific theory or framework mentioned in article.	After information section on 2 types of surgery to treat colon cancer	Online	Math based model	Decision Analysis	Decision analysis	Strategies 6b + 6c: nested 2 x 2 factorial design in which the factors are web sliders.	Strategies 6b and 6c together (i.e. constrained dynamic web sliders and associated vertical bars where when participant moves one slider to the left by one unit the other slider automatically moves to the right by one unit and the associated vertical bars move up and down by one unit respectively).	1	1	Independently	Adults aged 18 years or older living in the United States and able to participate in an English-language online survey.	835	422 in control and 413 receiving strategies 6b + 6c	No VCM vs VCM (constrained dynamic web sliders and associated vertical bars)	Randomized to receive no intervention or VCM (constrained dynamic web sliders and associated vertical bars).	A prototypical ‘rating’ values clarification method (Strategy 6a) offered no benefit in terms of values congruence compared to the control condition, but did result in reduced decisional conflict. Compared to Strategy 6a, making participants engage with tradeoffs in a decision (Strategy 6b) and showing how options align with stated values (Strategy 6c) resulted in greater values congruence.

## Sheet: Outcomes
ARTICLE	OUTCOME							OUTCOME: GROUP 1							OUTCOME: GROUP 2							OUTCOME: GROUP 3							OUTCOME: GROUP 4						OUTCOME: GROUP 5
First author (write text)	OUTCOME (write text; enter the term used by the authors of the paper)	OUTCOME CATEGORY Wor=Worry (includes perceived risk) Unc=Decision Uncertainty (does not include decisional conflict) DCS = Decisional Conflict Scale (pre or post) Prep=Decision-Making Preparation (includes self-efficacy for decision-making) Beliefs=Beliefs about condition, underlying decision structure Know=Knowledge Values=Values, Utilities SDM=Shared Decision Making Comm=Effects on Communicatio…	Real or hypothetical	OUTCOME: Type - 1 = Primary; - 2 = Secondary; - 3 = Unclear	OUTCOME: Timing (write text: when was measured this outcome?)	OUTCOME: Measurement (write text: how was this outcome measured? Ex: 10-pt Likert scale)	How assessed	Description (write text: e.g., control group "usual care")	Sample size (write number)	Mean (write number)	Frequency (%) (write number)	SD (write number)	95%CI (write number)	Comments (write text)	Description (write text: e.g., control group "usual care")	Sample size (write number)	Mean (write number)	Frequency (%) (write number)	SD (write number)	95%CI (write number)	Comments (write text)	Description (write text: e.g., control group "usual care")	Sample size (write number)	Mean (write number)	Frequency (%) (write number)	SD (write number)	95%CI (write number)	Comments (write text)	Description (write text: e.g., control group "usual care")	Sample size (write number)	Mean (write number)	Frequency (%) (write number)	SD (write number)	Comments (write text)	Description (write text: e.g., control group "usual care")	Sample size (write number)	Mean (write number)	Frequency (%) (write number)	SD (write number)	Comments (write text)
Abhyankar 2011	1. Informed decision making	Inform	hypothetical scenario	Secondary	During the think aloud, so while reviewing the scenarios and receiving detailed information on either.	Researcher developed a coding frame (Fig. 1) based on guidelines on making informed decisions to categorize participants utterances resulting from the think-aloud method.	Externally assessed	Routine information only (Control): The TACT trial and standard treatment routine information was contained in an A-4 size paper-based booklet and included purpose, details of treatments, possible side effects, benefits and risks. The information readability score was 8.0 (equivalent of an eighth grader⁄age 14 level).	9	3.2		NA	0.5-5.9		Routine information plus an implicit values clarification task (Implicit): The values clarification tasks involved a paper-based summary of the benefits and risks infor-mation for both the options situated on either side of a weigh-scale as outlined by O Connor et al. The implicit task asked women to: (i) review this information; (ii) add any other reasons for choosing or not choosing the options…	11	6.3		NA	4.0–8.7		Routine information plus the explicit values clarification task (Explicit): the explicit task asked women to: (iv) indicate the extent to which each benefit and risk mattered to them using stars (zero stars if it did not matter at all and five if it mattered a lot); (v) indicate their leaning towards taking part in the trial or having the standard treatment on a seven-point scale	10	9.3		NA	6.7–11.8
Abhyankar 2011	2. Decision preference (trial)	Pref	hypothetical scenario	Primary	Initial decision preference: after the decision scenario but before receipt of the full trial information. Here we report the final decision: after receipt of full trial information(control group) or after the values clarification task (values clarification groups)	Initial decision: categorical response (take part in the trial: have the standard treatment; undecided), final decision: categorical response (take part in the trial: have thestandard treatment)	Self report	Routine information only (Control): The TACT trial and standard treatment routine information was contained in an A-4 size paper-based booklet and included purpose, details of treatments, possible side effects, benefits and risks. The information readability score was 8.0 (equivalent of an eighth grader⁄age 14 level).	9	NA	66.7			No mean/SD, it is evaluated in number of participants. So in this case it is 6/9 participants.	Routine information plus an implicit values clarification task (Implicit): The values clarification tasks involved a paper-based summary of the benefits and risks infor-mation for both the options situated on either side of a weigh-scale as outlined by O Connor et al. The implicit task asked women to: (i) review this information; (ii) add any other reasons for choosing or not choosing the options…	11	NA	81.8	NA		No mean/SD, it is evaluated in number of participants. So in this case it is 9/11	Routine information plus the explicit values clarification task (Explicit): the explicit task asked women to: (iv) indicate the extent to which each benefit and risk mattered to them using stars (zero stars if it did not matter at all and five if it mattered a lot); (v) indicate their leaning towards taking part in the trial or having the standard treatment on a seven-point scale	10	NA	60	NA		No mean/SD, it is evaluated in number of participants. So in this case it is 6/10
Abhyankar 2011	2. Decision preference (standard treatment)	Pref	hypothetical scenario	Primary	Initial decision preference: after the decision scenario but before receipt of the full trial information. Here we report the final decision: after receipt of full trial information(control group) or after the values clarification task (values clarification groups)	Initial decision: categorical response (take part in the trial: have the standard treatment; undecided), final decision: categorical response (take part in the trial: have thestandard treatment)	Self report	Routine information only (Control): The TACT trial and standard treatment routine information was contained in an A-4 size paper-based booklet and included purpose, details of treatments, possible side effects, benefits and risks. The information readability score was 8.0 (equivalent of an eighth grader⁄age 14 level).	9	NA	33.3			No mean/SD, it is evaluated in number of participants. So in this case it is 3/9 participants.	Routine information plus an implicit values clarification task (Implicit): The values clarification tasks involved a paper-based summary of the benefits and risks infor-mation for both the options situated on either side of a weigh-scale as outlined by O Connor et al. The implicit task asked women to: (i) review this information; (ii) add any other reasons for choosing or not choosing the options…	11	NA	2020-02-18	NA		No mean/SD, it is evaluated in number of participants. So in this case it is 2/11	Routine information plus the explicit values clarification task (Explicit): the explicit task asked women to: (iv) indicate the extent to which each benefit and risk mattered to them using stars (zero stars if it did not matter at all and five if it mattered a lot); (v) indicate their leaning towards taking part in the trial or having the standard treatment on a seven-point scale	10	NA	40	NA		No mean/SD, it is evaluated in number of participants. So in this case it is 4/10
Abhyankar 2011	3.1. Attitudinal ambivalence (felt - trial)	Unc	hypothetical scenario	Secondary	After the final decision.	Paper-based questionnaire: three items rated the reactions participants felt towards that option (1 =completely one sided reactions⁄no conflict atall⁄no indecision at all to 7 = completely mixedreactions⁄maximum conflict⁄maximum in deci-sion). (low-high:3–21)	Self report	Routine information only (Control): The TACT trial and standard treatment routine information was contained in an A-4 size paper-based booklet and included purpose, details of treatments, possible side effects, benefits and risks. The information readability score was 8.0 (equivalent of an eighth grader⁄age 14 level).	9	2020-07-03		NA	2.4–5.0		Routine information plus an implicit values clarification task (Implicit): The values clarification tasks involved a paper-based summary of the benefits and risks infor-mation for both the options situated on either side of a weigh-scale as outlined by O Connor et al. The implicit task asked women to: (i) review this information; (ii) add any other reasons for choosing or not choosing the options…	11	2020-09-04		NA	3.8–6.0		Routine information plus the explicit values clarification task (Explicit): the explicit task asked women to: (iv) indicate the extent to which each benefit and risk mattered to them using stars (zero stars if it did not matter at all and five if it mattered a lot); (v) indicate their leaning towards taking part in the trial or having the standard treatment on a seven-point scale	10	3.0. (low-high:3–21)		NA	1.8–4.2
Abhyankar 2011	3.2. Attitudinal ambivalence (felt - standard treatment)	Unc	hypothetical scenario	Secondary	After the final decision.	Paper-based questionnaire: three items rated the reactions participants felt towards that option (1 =completely one sided reactions⁄no conflict atall⁄no indecision at all to 7 = completely mixedreactions⁄maximum conflict⁄maximum in deci-sion). (low-high:3–21)	Self report	Routine information only (Control): The TACT trial and standard treatment routine information was contained in an A-4 size paper-based booklet and included purpose, details of treatments, possible side effects, benefits and risks. The information readability score was 8.0 (equivalent of an eighth grader⁄age 14 level).	9	4.0		NA	2.7-5.3		Routine information plus an implicit values clarification task (Implicit): The values clarification tasks involved a paper-based summary of the benefits and risks infor-mation for both the options situated on either side of a weigh-scale as outlined by O Connor et al. The implicit task asked women to: (i) review this information; (ii) add any other reasons for choosing or not choosing the options…	11	2020-02-04		NA	3.0–5.3		Routine information plus the explicit values clarification task (Explicit): the explicit task asked women to: (iv) indicate the extent to which each benefit and risk mattered to them using stars (zero stars if it did not matter at all and five if it mattered a lot); (v) indicate their leaning towards taking part in the trial or having the standard treatment on a seven-point scale	10	2.6. (low-high:3–21)		NA	1.4–3.8
Abhyankar 2011	3.3. Attitudinal ambivalence (potential - trial)	Unc	hypothetical scenario	Secondary	After the final decision.	Paper-based questionnaire: two items rated participants judgements about the positive and negative attributes ascribed to that option (scored 1–7). The two judgements were combined using the Griffin formula to give the potential ambivalence score for each option: [(P + N)⁄2] – |P–N|; higher scores reflect equally strong positive and negative judgements and hence greater ambivalence	Self report	Routine information only (Control): The TACT trial and standard treatment routine information was contained in an A-4 size paper-based booklet and included purpose, details of treatments, possible side effects, benefits and risks. The information readability score was 8.0 (equivalent of an eighth grader⁄age 14 level).	9	2020-01-03		NA	1.5–4.8		Routine information plus an implicit values clarification task (Implicit): The values clarification tasks involved a paper-based summary of the benefits and risks information for both the options situated on either side of a weigh-scale as outlined by O Connor et al. The implicit task asked women to: (i) review this information; (ii) add any other reasons for choosing or not choosing the options …	11	2020-02-02		NA	0.7–3.6		Routine information plus the explicit values clarification task (Explicit): the explicit task asked women to: (iv) indicate the extent to which each benefit and risk mattered to them using stars (zero stars if it did not matter at all and five if it mattered a lot); (v) indicate their leaning towards taking part in the trial or having the standard treatment on a seven-point scale	10	2020-06-01		NA	0.1–3.2
Abhyankar 2011	3.4. Attitudinal ambivalence (potential - standard treatment)	Unc	hypothetical scenario	Secondary	After the final decision.	Paper-based questionnaire: two items rated participants judgements about the positive and negative attributes ascribed to that option (scored 1–7). The two judgements were combined using the Griffin formula to give the potential ambivalence score for each option: [(P + N)⁄2] – |P–N|; higher scores reflect equally strong positive and negative judgements and hence greater ambivalence	Self report	Routine information only (Control): The TACT trial and standard treatment routine information was contained in an A-4 size paper-based booklet and included purpose, details of treatments, possible side effects, benefits and risks. The information readability score was 8.0 (equivalent of an eighth grader⁄age 14 level).	9	2.0		NA	0.6-3.4		Routine information plus an implicit values clarification task (Implicit): The values clarification tasks involved a paper-based summary of the benefits and risks information for both the options situated on either side of a weigh-scale as outlined by O Connor et al. The implicit task asked women to: (i) review this information; (ii) add any other reasons for choosing or not choosing the options …	11	2.0		NA	0.8–3.3		Routine information plus the explicit values clarification task (Explicit): the explicit task asked women to: (iv) indicate the extent to which each benefit and risk mattered to them using stars (zero stars if it did not matter at all and five if it mattered a lot); (v) indicate their leaning towards taking part in the trial or having the standard treatment on a seven-point scale	10	2020-01-02		NA	0.7–3.4
Abhyankar 2011	4.1. Decisional conflict (uncertainty)	DCS	hypothetical scenario	Secondary	After the final decision for two time points.	Perceptions during decision making were assessed by asking participants to reflect on the entire decision making process (uncertainty, values clarity,and informed subscales); and perceptions after the decision were assessed by asking participants how they had felt after they had made the decision (uncertainty, values clarity, informed and effective decision making subscales). The scores were conv…	Self report	Routine information only (Control): The TACT trial and standard treatment routine information was contained in an A-4 size paper-based booklet and included purpose, details of treatments, possible side effects, benefits and risks. The information readability score was 8.0 (equivalent of an eighth grader⁄age 14 level).	9	57.7		NA	37.1-78.3		Routine information plus an implicit values clarification task (Implicit): The values clarification tasks involved a paper-based summary of the benefits and risks information for both the options situated on either side of a weigh-scale as outlined by O Connor et al. The implicit task asked women to: (i) review this information; (ii) add any other reasons for choosing or not choosing the options …	11	68.6		NA	50.5–86.7		Routine information plus the explicit values clarification task (Explicit): the explicit task asked women to: (iv) indicate the extent to which each benefit and risk mattered to them using stars (zero stars if it did not matter at all and five if it mattered a lot); (v) indicate their leaning towards taking part in the trial or having the standard treatment on a seven-point scale	10	31.6		NA	12.3–50.9
Abhyankar 2011	4.2. Decisional conflict (uninformed)	DCS	hypothetical scenario	Secondary	After the final decision for two time points.	Perceptions during decision making were assessed by asking participants to reflect on the entire decision making process (uncertainty, values clarity,and informed subscales); and perceptions after the decision were assessed by asking participants how they had felt after they had made the decision (uncertainty, values clarity, informed and effective decision making subscales). The scores were conv…	Self report	Routine information only (Control): The TACT trial and standard treatment routine information was contained in an A-4 size paper-based booklet and included purpose, details of treatments, possible side effects, benefits and risks. The information readability score was 8.0 (equivalent of an eighth grader⁄age 14 level).	9	2020-04-19		NA	5.5-33.2		Routine information plus an implicit values clarification task (Implicit): The values clarification tasks involved a paper-based summary of the benefits and risks information for both the options situated on either side of a weigh-scale as outlined by O Connor et al. The implicit task asked women to: (i) review this information; (ii) add any other reasons for choosing or not choosing the options …	11	2020-07-25		NA	13.6–37.9		Routine information plus the explicit values clarification task (Explicit): the explicit task asked women to: (iv) indicate the extent to which each benefit and risk mattered to them using stars (zero stars if it did not matter at all and five if it mattered a lot); (v) indicate their leaning towards taking part in the trial or having the standard treatment on a seven-point scale	10	2020-06-30		NA	17.7–43.6
Abhyankar 2011	4.3. Decisional conflict (unclear values)	DCS	hypothetical scenario	Secondary	After the final decision for two time points.	Perceptions during decision making were assessed by asking participants to reflect on the entire decision making process (uncertainty, values clarity,and informed subscales); and perceptions after the decision were assessed by asking participants how they had felt after they had made the decision (uncertainty, values clarity, informed and effective decision making subscales). The scores were conv…	Self report	Routine information only (Control): The TACT trial and standard treatment routine information was contained in an A-4 size paper-based booklet and included purpose, details of treatments, possible side effects, benefits and risks. The information readability score was 8.0 (equivalent of an eighth grader⁄age 14 level).	9	33.8		NA	16.9-50.6		Routine information plus an implicit values clarification task (Implicit): The values clarification tasks involved a paper-based summary of the benefits and risks information for both the options situated on either side of a weigh-scale as outlined by O Connor et al. The implicit task asked women to: (i) review this information; (ii) add any other reasons for choosing or not choosing the options …	11	48.0		NA	33.2–62.7		Routine information plus the explicit values clarification task (Explicit): the explicit task asked women to: (iv) indicate the extent to which each benefit and risk mattered to them using stars (zero stars if it did not matter at all and five if it mattered a lot); (v) indicate their leaning towards taking part in the trial or having the standard treatment on a seven-point scale	10	2020-03-11		NA	-4.4-27.1
Abhyankar 2011	4.4. Decisional conflict (uncertainty)	DCS	hypothetical scenario	Secondary	After the final decision for two time points.	Perceptions during decision making were assessed by asking participants to reflect on the entire decision making process (uncertainty, values clarity,and informed subscales); and perceptions after the decision were assessed by asking participants how they had felt after they had made the decision (uncertainty, values clarity, informed and effective decision making subscales). The scores were conv…	Self report	Routine information only (Control): The TACT trial and standard treatment routine information was contained in an A-4 size paper-based booklet and included purpose, details of treatments, possible side effects, benefits and risks. The information readability score was 8.0 (equivalent of an eighth grader⁄age 14 level).	9	34.6		NA	18.0-51.2		Routine information plus an implicit values clarification task (Implicit): The values clarification tasks involved a paper-based summary of the benefits and risks information for both the options situated on either side of a weigh-scale as outlined by O Connor et al. The implicit task asked women to: (i) review this information; (ii) add any other reasons for choosing or not choosing the options …	11	49.7		NA	35.1–64.2		Routine information plus the explicit values clarification task (Explicit): the explicit task asked women to: (iv) indicate the extent to which each benefit and risk mattered to them using stars (zero stars if it did not matter at all and five if it mattered a lot); (v) indicate their leaning towards taking part in the trial or having the standard treatment on a seven-point scale	10	2020-04-21		NA	5.8–36.9
Abhyankar 2011	4.5. Decisional conflict (uninformed)	DCS	hypothetical scenario	Secondary	After the final decision for two time points.	Perceptions during decision making were assessed by asking participants to reflect on the entire decision making process (uncertainty, values clarity,and informed subscales); and perceptions after the decision were assessed by asking participants how they had felt after they had made the decision (uncertainty, values clarity, informed and effective decision making subscales). The scores were conv…	Self report	Routine information only (Control): The TACT trial and standard treatment routine information was contained in an A-4 size paper-based booklet and included purpose, details of treatments, possible side effects, benefits and risks. The information readability score was 8.0 (equivalent of an eighth grader⁄age 14 level).	9	2020-04-14		NA	1.6–27.3		Routine information plus an implicit values clarification task (Implicit): The values clarification tasks involved a paper-based summary of the benefits and risks information for both the options situated on either side of a weigh-scale as outlined by O Connor et al. The implicit task asked women to: (i) review this information; (ii) add any other reasons for choosing or not choosing the options …	11	28.0		NA	16.7–39.4		Routine information plus the explicit values clarification task (Explicit): the explicit task asked women to: (iv) indicate the extent to which each benefit and risk mattered to them using stars (zero stars if it did not matter at all and five if it mattered a lot); (v) indicate their leaning towards taking part in the trial or having the standard treatment on a seven-point scale	10	2020-09-17		NA	5.9–30.0
Abhyankar 2011	4.6. Decisional conflict (unclear values)	DCS	hypothetical scenario	Secondary	After the final decision for two time points.	Perceptions during decision making were assessed by asking participants to reflect on the entire decision making process (uncertainty, values clarity,and informed subscales); and perceptions after the decision were assessed by asking participants how they had felt after they had made the decision (uncertainty, values clarity, informed and effective decision making subscales). The scores were conv…	Self report	Routine information only (Control): The TACT trial and standard treatment routine information was contained in an A-4 size paper-based booklet and included purpose, details of treatments, possible side effects, benefits and risks. The information readability score was 8.0 (equivalent of an eighth grader⁄age 14 level).	9	2020-03-24		NA	13.0–35.7		Routine information plus an implicit values clarification task (Implicit): The values clarification tasks involved a paper-based summary of the benefits and risks information for both the options situated on either side of a weigh-scale as outlined by O Connor et al. The implicit task asked women to: (i) review this information; (ii) add any other reasons for choosing or not choosing the options …	11	2020-07-30		NA	20.8–40.7		Routine information plus the explicit values clarification task (Explicit): the explicit task asked women to: (iv) indicate the extent to which each benefit and risk mattered to them using stars (zero stars if it did not matter at all and five if it mattered a lot); (v) indicate their leaning towards taking part in the trial or having the standard treatment on a seven-point scale	10	2020-09-15		NA	5.3–26.5
Abhyankar 2011	4.7. Decisional conflict (ineffective decision)	DCS	hypothetical scenario	Secondary	After the final decision for two time points.	Perceptions during decision making were assessed by asking participants to reflect on the entire decision making process (uncertainty, values clarity,and informed subscales); and perceptions after the decision were assessed by asking participants how they had felt after they had made the decision (uncertainty, values clarity, informed and effective decision making subscales). The scores were conv…	Self report	Routine information only (Control): The TACT trial and standard treatment routine information was contained in an A-4 size paper-based booklet and included purpose, details of treatments, possible side effects, benefits and risks. The information readability score was 8.0 (equivalent of an eighth grader⁄age 14 level).	9	2020-09-20		NA	7.1–34.6		Routine information plus an implicit values clarification task (Implicit): The values clarification tasks involved a paper-based summary of the benefits and risks information for both the options situated on either side of a weigh-scale as outlined by O Connor et al. The implicit task asked women to: (i) review this information; (ii) add any other reasons for choosing or not choosing the options …	11	24.0		NA	11.9–36.0		Routine information plus the explicit values clarification task (Explicit): the explicit task asked women to: (iv) indicate the extent to which each benefit and risk mattered to them using stars (zero stars if it did not matter at all and five if it mattered a lot); (v) indicate their leaning towards taking part in the trial or having the standard treatment on a seven-point scale	10	2020-02-20		NA	7.4–33.1
Au 2012	1.1. Quality of end-of-life communication - pre	Comm	real scenario	Primary	At baseline, prior to the targeted clinic visit"	The Quality of Communication (QOC) questionnaire. "QOC ranges between 0 and 100, with higher scores indicating better communication" (previously validated quality of end-of-life communication score).	Self report	Control group: Neither physicians nor patients in the control group received the patient-specific feedback forms at any time.	182	2020-02-19		NA	15.9-22.4	QOC about End-of-Life Care Scale: range 0-100	The intervention was incorporated into usual clinical visits. We generated an individualized one-page patient-specific feedback form that was distributed to clinicians who were randomized to the intervention and to their patients. We provided the patient-specific highest-ranked barrier and facilitator to end-of-life communication along with an introductory sentence that clinicians could use to he…	194	2020-03-23		NA	19.9-26.8	QOC about End-of-Life Care Scale: range 0-100
Au 2012	1.2. Quality of end-of-life communication - post	Comm	real scenario	Primary	2 weeks after the targeted clinic visit.	The Quality of Communication (QOC) questionnaire. "QOC ranges between 0 and 100, with higher scores indicating better communication" (previously validated quality of end-of-life communication score).	Self report	Control group: Neither physicians nor patients in the control group received the patient-specific feedback forms at any time.	182	2020-05-25		NA	20.4-30.5	QOC about End-of-Life Care Scale: range 0-100	The intervention was incorporated into usual clinical visits. We generated an individualized one-page patient-specific feedback form that was distributed to clinicians who were randomized to the intervention and to their patients. We provided the patient-specific highest-ranked barrier and facilitator to end-of-life communication along with an introductory sentence that clinicians could use to he…	194	34.0		NA	28.5-39.4	QOC about End-of-Life Care Scale: range 0-100
Au 2012	2.1. Effect of Intervention: Discussions with clinicians about treatment preferences	SDM	real scenario	Secondary	2 weeks after the targeted clinic visit.	Percentage of patients who had a conversation about end of life treatment.	Self report	Control group: Neither physicians nor patients in the control group received the patient-specific feedback forms at any time.	182		2020-09-15		7.5-24.4		The intervention was incorporated into usual clinical visits. We generated an individualized one-page patient-specific feedback form that was distributed to clinicians who were randomized to the intervention and to their patients. We provided the patient-specific highest-ranked barrier and facilitator to end-of-life communication along with an introductory sentence that clinicians could use to he…	194		35.2		24.7-45.7
Au 2012	2.2. Effect of intervention: Having had discussions about treatment preferences with clinician - pre visit	SDM	real scenario	Secondary	At baseline, prior to the targeted clinic visit.	Questions about preferences for communication about end of life care	Self report	Control group: Neither physicians nor patients in the control group received the patient-specific feedback forms at any time.	182		2020-04-17		10.5-24.3		The intervention was incorporated into usual clinical visits. We generated an individualized one-page patient-specific feedback form that was distributed to clinicians who were randomized to the intervention and to their patients. We provided the patient-specific highest-ranked barrier and facilitator to end-of-life communication along with an introductory sentence that clinicians could use to he…	194		2020-03-22		16.2-28.4
Au 2012	2.2. Effect of intervention: Having had discussions about treatment preferences with clinician - post visit	SDM	real scenario	Secondary	2 weeks after the targeted clinic visit.	Reports of the occurrence of discussions	Self report	Control group: Neither physicians nor patients in the control group received the patient-specific feedback forms at any time.	182		2020-08-30		5.3-56.3		The intervention was incorporated into usual clinical visits. We generated an individualized one-page patient-specific feedback form that was distributed to clinicians who were randomized to the intervention and to their patients. We provided the patient-specific highest-ranked barrier and facilitator to end-of-life communication along with an introductory sentence that clinicians could use to he…	194		60.3		43.0-77.6
Au 2012	2.3. Effect of intervention: Discussions with surrogate since last contact with study staff	Comm	real scenario	Secondary	2 weeks after the targeted clinic visit.	Reports of the occurrence of discussions	Self report	Control group: Neither physicians nor patients in the control group received the patient-specific feedback forms at any time.	182		45.2		34.5-55.8		The intervention was incorporated into usual clinical visits. We generated an individualized one-page patient-specific feedback form that was distributed to clinicians who were randomized to the intervention and to their patients. We provided the patient-specific highest-ranked barrier and facilitator to end-of-life communication along with an introductory sentence that clinicians could use to he…	194		53.6		37.4-69.8
Au 2012	2.4. Effect of intervention: Discussions with surrogate - pre visit	Comm	real scenario	Secondary	At baseline, prior to the targeted clinic visit.	Questions about preferences for communication about end of life care	Self report	Control group: Neither physicians nor patients in the control group received the patient-specific feedback forms at any time.	182		62.5		45.9-79.2		The intervention was incorporated into usual clinical visits. We generated an individualized one-page patient-specific feedback form that was distributed to clinicians who were randomized to the intervention and to their patients. We provided the patient-specific highest-ranked barrier and facilitator to end-of-life communication along with an introductory sentence that clinicians could use to he…	194		62.9		47.2-78.6
Au 2012	2.4. Effect of intervention: Discussions with surrogate - post visit	Comm	real scenario	Secondary	2 weeks after the targeted clinic visit.	Reports of the occurrence of discussions	Self report	Control group: Neither physicians nor patients in the control group received the patient-specific feedback forms at any time.	182		75.2		58.5-91.9		The intervention was incorporated into usual clinical visits. We generated an individualized one-page patient-specific feedback form that was distributed to clinicians who were randomized to the intervention and to their patients. We provided the patient-specific highest-ranked barrier and facilitator to end-of-life communication along with an introductory sentence that clinicians could use to he…	194		86.2		74.3-98.1
Bekker 2004	1. Risk perception of MSS result	Wor	real scenario	Unclear	After the consultation (T1Q )and one month later (T2Q) after receipt of their diagnostic test and/or 19-week scan result — T2Q was shorter, including only outcome measures.	na	Self report	Routine consultation This consultation was structured with reference to the MSS result sheet	56	NA		NA	NA	Chi=3.8; d.f.=1;p=0.05	Intervention: In addition to the routine information, this application of decision analysis employed three prompts. The prompts were introduced after discussion of the MSS results. After the prompts were employed, women were encouraged to ask questions and discuss any aspect of the consultation until they made their testing choice.	50	NA		NA		Chi=3.8; d.f.=1;p=0.05
Bekker 2004	2.1. Subjective expected utility of having a healthy baby	Values	real scenario	Unclear	Immediately after the consultation (T1Q )	(SEU=value∗risk): the following values and likelihood of occurrence scores were assessed — having a normal baby, miscarrying a baby with Down syndrome, terminating a fetus with Down syndrome, having a baby with Down syndrome, miscarrying a normal baby.	Self report	Routine consultation This consultation was structured with reference to the MSS result sheet	56	381		NA	354–409		Intervention: In addition to the routine information, this application of decision analysis employed three prompts. The prompts were introduced after discussion of the MSS results. After the prompts were employed, women were encouraged to ask questions and discuss any aspect of the consultation until they made their testing choice.	50	408		NA	375-442	Not significant
Bekker 2004	2.2. Subjective expected utility of terminating a Down syndrome baby	Values	real scenario	Unclear	Immediately after the consultation (T1Q )	(SEU=value∗risk): the following values and likelihood of occurrence scores were assessed — having a normal baby, miscarrying a baby with Down syndrome, terminating a fetus with Down syndrome, having a baby with Down syndrome, miscarrying a normal baby.	Self report	Routine consultation This consultation was structured with reference to the MSS result sheet	56	240		NA	183-297		Intervention: In addition to the routine information, this application of decision analysis employed three prompts. The prompts were introduced after discussion of the MSS results. After the prompts were employed, women were encouraged to ask questions and discuss any aspect of the consultation until they made their testing choice.	50	337		NA	275-398	p=0.02
Bekker 2004	2.3. Subjective expected utility of miscarrying a Down syndrome baby	Values	real scenario	Unclear	Immediately after the consultation (T1Q )	(SEU=value∗risk): the following values and likelihood of occurrence scores were assessed — having a normal baby, miscarrying a baby with Down syndrome, terminating a fetus with Down syndrome, having a baby with Down syndrome, miscarrying a normal baby.	Self report	Routine consultation This consultation was structured with reference to the MSS result sheet	56	127		NA	98-156		Intervention: In addition to the routine information, this application of decision analysis employed three prompts. The prompts were introduced after discussion of the MSS results. After the prompts were employed, women were encouraged to ask questions and discuss any aspect of the consultation until they made their testing choice.	50	139		NA	106-172	Not significant
Bekker 2004	2.4. Subjective expected utility of having a baby with Down syndrome	Values	real scenario	Unclear	Immediately after the consultation (T1Q )	(SEU=value∗risk): the following values and likelihood of occurrence scores were assessed — having a normal baby, miscarrying a baby with Down syndrome, terminating a fetus with Down syndrome, having a baby with Down syndrome, miscarrying a normal baby.	Self report	Routine consultation This consultation was structured with reference to the MSS result sheet	56	37		NA	21-54		Intervention: In addition to the routine information, this application of decision analysis employed three prompts. The prompts were introduced after discussion of the MSS results. After the prompts were employed, women were encouraged to ask questions and discuss any aspect of the consultation until they made their testing choice.	50	33		NA	12-53	Not significant
Bekker 2004	2.5. Subjective expected utility of miscarrying a healthy baby	Values	real scenario	Unclear	Immediately after the consultation (T1Q )	(SEU=value∗risk): the following values and likelihood of occurrence scores were assessed — having a normal baby, miscarrying a baby with Down syndrome, terminating a fetus with Down syndrome, having a baby with Down syndrome, miscarrying a normal baby.	Self report	Routine consultation This consultation was structured with reference to the MSS result sheet	56	11		NA	5-16		Intervention: In addition to the routine information, this application of decision analysis employed three prompts. The prompts were introduced after discussion of the MSS results. After the prompts were employed, women were encouraged to ask questions and discuss any aspect of the consultation until they made their testing choice.	50	13		NA	7-19	Not significant
Bekker 2004	3.1. Knowledge T1	Know	real scenario	Unclear	After the consultation (T1Q )and one month later (T2Q) after receipt of their diagnostic test and/or 19-week scan result — T2Q was shorter, including only outcome measures.	Multiple-choice items about prenatal tests for Down syndrome.	Self report	Routine consultation This consultation was structured with reference to the MSS result sheet	56	14.3		NA	13.4–15.1		Intervention: In addition to the routine information, this application of decision analysis employed three prompts. The prompts were introduced after discussion of the MSS results. After the prompts were employed, women were encouraged to ask questions and discuss any aspect of the consultation until they made their testing choice.	50	14.8		NA	14.0-15.6
Bekker 2004	3.2. Knowledge T2	Know	real scenario	Unclear	After the consultation (T1Q )and one month later (T2Q) after receipt of their diagnostic test and/or 19-week scan result — T2Q was shorter, including only outcome measures.	Multiple-choice items about prenatal tests for Down syndrome.	Self report	Routine consultation This consultation was structured with reference to the MSS result sheet	39	13.5		NA	12.6–14.5		Intervention: In addition to the routine information, this application of decision analysis employed three prompts. The prompts were introduced after discussion of the MSS results. After the prompts were employed, women were encouraged to ask questions and discuss any aspect of the consultation until they made their testing choice.	29	13.8		NA	12.8-14.9
Bekker 2004	4.1. Information useful T1	Interv	real scenario	Unclear	After the consultation (T1Q )and one month later (T2Q) after receipt of their diagnostic test and/or 19-week scan result — T2Q was shorter, including only outcome measures.	Perceived usefulness and directiveness of consultation.	Self report	Routine consultation This consultation was structured with reference to the MSS result sheet	56	5.4		NA	5.0–5.6		Intervention: In addition to the routine information, this application of decision analysis employed three prompts. The prompts were introduced after discussion of the MSS results. After the prompts were employed, women were encouraged to ask questions and discuss any aspect of the consultation until they made their testing choice.	50	4.9		NA	4.6–5.3
Bekker 2004	4.2. Information useful T2	Interv	real scenario	Unclear	After the consultation (T1Q )and one month later (T2Q) after receipt of their diagnostic test and/or 19-week scan result — T2Q was shorter, including only outcome measures.	Perceived usefulness and directiveness of consultation.	Self report	Routine consultation This consultation was structured with reference to the MSS result sheet	56	2020-05-04		NA	4.0-4.9		Intervention: In addition to the routine information, this application of decision analysis employed three prompts. The prompts were introduced after discussion of the MSS results. After the prompts were employed, women were encouraged to ask questions and discuss any aspect of the consultation until they made their testing choice.	50	2020-05-04		NA	3.9–5.0
Bekker 2004	5.1. Decisional Conflict T1 (certainty)	DCS	real scenario	Unclear	Immediately after the consultation (T1Q )	One item of the 16-item Decisional Conflict Scale.	Self report	Routine consultation This consultation was structured with reference to the MSS result sheet	56	2020-04-08		NA	7.6-9.2		Intervention: In addition to the routine information, this application of decision analysis employed three prompts. The prompts were introduced after discussion of the MSS results. After the prompts were employed, women were encouraged to ask questions and discuss any aspect of the consultation until they made their testing choice.	50	2020-04-08		NA	7.7-9.1
Bekker 2004	5.2. Decisional Conflict T2 (certainty)	DCS	real scenario	Unclear	One month after the consultation (T2Q) after receipt of their diagnostic test and/or 19-week scan result — T2Q was shorter than T1Q, including only outcome measures.	One item of the 16-item Decisional Conflict Scale.	Self report	Routine consultation This consultation was structured with reference to the MSS result sheet	39	2020-01-08		NA	7.0-9.3		Intervention: In addition to the routine information, this application of decision analysis employed three prompts. The prompts were introduced after discussion of the MSS results. After the prompts were employed, women were encouraged to ask questions and discuss any aspect of the consultation until they made their testing choice.	29	2020-06-06		NA	5.6-7.6
Bekker 2004	5.3. Decisional Conflict T1 (informed)	DCS	real scenario	Unclear	Immediately after the consultation (T1Q )	One item of the 16-item Decisional Conflict Scale.	Self report	Routine consultation This consultation was structured with reference to the MSS result sheet	56	2020-08-06		NA	6.3-7.2		Intervention: In addition to the routine information, this application of decision analysis employed three prompts. The prompts were introduced after discussion of the MSS results. After the prompts were employed, women were encouraged to ask questions and discuss any aspect of the consultation until they made their testing choice.	50	2020-09-06		NA	6.4-7.4
Bekker 2004	5.4. Decisional Conflict T2 (informed)	DCS	real scenario	Unclear	One month after the consultation (T2Q) after receipt of their diagnostic test and/or 19-week scan result — T2Q was shorter than T1Q, including only outcome measures.	One item of the 16-item Decisional Conflict Scale.	Self report	Routine consultation This consultation was structured with reference to the MSS result sheet	39	2020-05-07		NA	7.8-8.2		Intervention: In addition to the routine information, this application of decision analysis employed three prompts. The prompts were introduced after discussion of the MSS results. After the prompts were employed, women were encouraged to ask questions and discuss any aspect of the consultation until they made their testing choice.	29	2020-05-06		NA	5.8-7.2
Bekker 2004	5.5. Decisional Conflict T1 (effective)	DCS	real scenario	Unclear	Immediately after the consultation (T1Q )	One item of the 16-item Decisional Conflict Scale.	Self report	Routine consultation This consultation was structured with reference to the MSS result sheet	56	2020-05-07		NA	6.9-8.1		Intervention: In addition to the routine information, this application of decision analysis employed three prompts. The prompts were introduced after discussion of the MSS results. After the prompts were employed, women were encouraged to ask questions and discuss any aspect of the consultation until they made their testing choice.	50	2020-06-07		NA	7.0-8.2
Bekker 2004	5.6. Decisional Conflict T2 (effective)	DCS	real scenario	Unclear	One month after the consultation (T2Q) after receipt of their diagnostic test and/or 19-week scan result — T2Q was shorter than T1Q, including only outcome measures.	One item of the 16-item Decisional Conflict Scale.	Self report	Routine consultation This consultation was structured with reference to the MSS result sheet	39	2020-06-08		NA	7.6-9.5		Intervention: In addition to the routine information, this application of decision analysis employed three prompts. The prompts were introduced after discussion of the MSS results. After the prompts were employed, women were encouraged to ask questions and discuss any aspect of the consultation until they made their testing choice.	29	2020-08-06		NA	6.0-7.6
Bekker 2004	6.1. Anxiety T1	Wor	real scenario	Unclear	Immediately after the consultation (T1Q )	Spielberger State-Trait Anxiety Inventory (STAI) Short form.	Self report	Routine consultation This consultation was structured with reference to the MSS result sheet	56	61.2		NA	57.6–64.8		Intervention: In addition to the routine information, this application of decision analysis employed three prompts. The prompts were introduced after discussion of the MSS results. After the prompts were employed, women were encouraged to ask questions and discuss any aspect of the consultation until they made their testing choice.	50	58.9		NA	54.2–63.4
Bekker 2004	6.2. Anxiety T2	Wor	real scenario	Unclear	One month after the consultation (T2Q) after receipt of their diagnostic test and/or 19-week scan result — T2Q was shorter than T1Q, including only outcome measures.	Spielberger State-Trait Anxiety Inventory (STAI) Short form.	Self report	Routine consultation This consultation was structured with reference to the MSS result sheet	39	34.7		NA	30.0–39.3		Intervention: In addition to the routine information, this application of decision analysis employed three prompts. The prompts were introduced after discussion of the MSS results. After the prompts were employed, women were encouraged to ask questions and discuss any aspect of the consultation until they made their testing choice.	29	35.3		NA	30.7–39.8
Bekker 2004	7. Consultation length	Comm	real scenario	Unclear	Immediately after the consultation (T1Q )	Length of consultation.	Externally assessed	Routine consultation This consultation was structured with reference to the MSS result sheet	56	26.3		NA	23.2-29.2		Intervention: In addition to the routine information, this application of decision analysis employed three prompts. The prompts were introduced after discussion of the MSS results. After the prompts were employed, women were encouraged to ask questions and discuss any aspect of the consultation until they made their testing choice.	50	32.2		NA	28.6-35.8
Bekker 2004	8.1. Informed decision-making (IDM): seek information	Inform	real scenario	Unclear	Immediately after the consultation (T1Q )	Researchers developed a coding frame to code discussions during the consultation.	Externally assessed	Routine consultation This consultation was structured with reference to the MSS result sheet	56	3.77		NA	3.4-4.2		Intervention: In addition to the routine information, this application of decision analysis employed three prompts. The prompts were introduced after discussion of the MSS results. After the prompts were employed, women were encouraged to ask questions and discuss any aspect of the consultation until they made their testing choice.	50	3.94		NA	3.6-4.3	Not significant
Bekker 2004	8.2. Informed decision-making (IDM): evaluate information positively in accord with beliefs	Inform	real scenario	Unclear	Immediately after the consultation (T1Q )	Researchers developed a coding frame to code discussions during the consultation.	Externally assessed	Routine consultation This consultation was structured with reference to the MSS result sheet	56	2.55		NA	2.2-2.9		Intervention: In addition to the routine information, this application of decision analysis employed three prompts. The prompts were introduced after discussion of the MSS results. After the prompts were employed, women were encouraged to ask questions and discuss any aspect of the consultation until they made their testing choice.	50	3.18		NA	2.8-3.6	p=0.01
Bekker 2004	8.3. Informed decision-making (IDM): evaluate information negatively in accord with beliefs	Inform	real scenario	Unclear	Immediately after the consultation (T1Q )	Researchers developed a coding frame to code discussions during the consultation.	Externally assessed	Routine consultation This consultation was structured with reference to the MSS result sheet	56	2.37		NA	2.1-2.7		Intervention: In addition to the routine information, this application of decision analysis employed three prompts. The prompts were introduced after discussion of the MSS results. After the prompts were employed, women were encouraged to ask questions and discuss any aspect of the consultation until they made their testing choice.	50	3.00		NA	2.6-3.4	p=0.02
Brenner 2014 (2 VCMs)	1. Participant’s self-reported most important attribute: risk reduction	Values	real scenario	Primary	After the VCM	Participants were asked: “Which ONE feature of colon cancer screening is most important to you?”	Self report	Implicit VCM (a balance sheet of key test attributes): The four commonly available testing options (FOBT, sigmoidoscopy, colonoscopy, and radiologic testing) were described using the attributes and levels described above, and participants were instructed to select their preferred screening test or no testing (Appendix Figure 1, available online).	309		54.7			individual-level choice of most important attribute differed by VCM, country, etc (Table 3)	Rating and ranking task: The rating and ranking task asked participants to rate (on a scale of 0 = not important at all to 5 = very important) and then rank the three most important screening test attributes from the same set of key attributes described above (Appendix Figure 2, available online).	305		69.8				DCE: Our design required all participants in the DCE group to complete a set of 16 choice scenarios, each of which included a “no testing” option (Appendix Figure 3, available online)	306		49.3	NA										Brenner	2013	Whether or not to be screened for colorectal cancer, and, if yes, what screening test to use (4 unlabeled screening tests designed to simulate fecal occult blood testing, sigmoidoscopy, colonoscopy, or a radiological test like CT colonography)	hypothetical	Adults 50-75 at average risk of colon cancer (no personal or family history)
Brenner 2014 (2 VCMs)	2.1. Unlabeled test preference: FOBT	Pref	real scenario	Secondary	After the VCM	Balance sheet task, rating and ranking task, discrete choice experiment.	Unclear, seems to depend on group assignment: self report for the balance sheet group; and externally assessed for rating and ranking and discrete choice experiment	Implicit VCM (a balance sheet of key test attributes): The four commonly available testing options (FOBT, sigmoidoscopy, colonoscopy, and radiologic testing) were described using the attributes and levels described above, and participants were instructed to select their preferred screening test or no testing (Appendix Figure 1, available online).	309		54.7			Unlabeled test preference differed by VCM, country, etc (Table 4)	Rating and ranking task: The rating and ranking task asked participants to rate (on a scale of 0 = not important at all to 5 = very important) and then rank the three most important screening test attributes from the same set of key attributes described above (Appendix Figure 2, available online).	305		57.5				DCE: Our design required all participants in the DCE group to complete a set of 16 choice scenarios, each of which included a “no testing” option (Appendix Figure 3, available online)	306		55.23	NA
Brenner 2014 (2 VCMs)	2.2. Unlabeled test preference: SIG	Pref	real scenario	Secondary	After the VCM	Balance sheet task, rating and ranking task, discrete choice experiment.	Unclear, seems to depend on group assignment: self report for the balance sheet group; and externally assessed for rating and ranking and discrete choice experiment	Implicit VCM (a balance sheet of key test attributes): The four commonly available testing options (FOBT, sigmoidoscopy, colonoscopy, and radiologic testing) were described using the attributes and levels described above, and participants were instructed to select their preferred screening test or no testing (Appendix Figure 1, available online).	309		2020-05-15				Rating and ranking task: The rating and ranking task asked participants to rate (on a scale of 0 = not important at all to 5 = very important) and then rank the three most important screening test attributes from the same set of key attributes described above (Appendix Figure 2, available online).	305		2020-04-16				DCE: Our design required all participants in the DCE group to complete a set of 16 choice scenarios, each of which included a “no testing” option (Appendix Figure 3, available online)	306		2020-06-18
Brenner 2014 (2 VCMs)	2.3. Unlabeled test preference: COLO	Pref	real scenario	Secondary	After the VCM	Balance sheet task, rating and ranking task, discrete choice experiment.	Unclear, seems to depend on group assignment: self report for the balance sheet group; and externally assessed for rating and ranking and discrete choice experiment	Implicit VCM (a balance sheet of key test attributes): The four commonly available testing options (FOBT, sigmoidoscopy, colonoscopy, and radiologic testing) were described using the attributes and levels described above, and participants were instructed to select their preferred screening test or no testing (Appendix Figure 1, available online).	309		2020-04-13				Rating and ranking task: The rating and ranking task asked participants to rate (on a scale of 0 = not important at all to 5 = very important) and then rank the three most important screening test attributes from the same set of key attributes described above (Appendix Figure 2, available online).	305		2020-05-08				DCE: Our design required all participants in the DCE group to complete a set of 16 choice scenarios, each of which included a “no testing” option (Appendix Figure 3, available online)	306		2020-07-11
Brenner 2014 (2 VCMs)	2.4. Unlabeled test preference: RAD	Pref	real scenario	Secondary	After the VCM	Balance sheet task, rating and ranking task, discrete choice experiment.	Unclear, seems to depend on group assignment: self report for the balance sheet group; and externally assessed for rating and ranking and discrete choice experiment	Implicit VCM (a balance sheet of key test attributes): The four commonly available testing options (FOBT, sigmoidoscopy, colonoscopy, and radiologic testing) were described using the attributes and levels described above, and participants were instructed to select their preferred screening test or no testing (Appendix Figure 1, available online).	309		2020-09-08				Rating and ranking task: The rating and ranking task asked participants to rate (on a scale of 0 = not important at all to 5 = very important) and then rank the three most important screening test attributes from the same set of key attributes described above (Appendix Figure 2, available online).	305		2020-02-07				DCE: Our design required all participants in the DCE group to complete a set of 16 choice scenarios, each of which included a “no testing” option (Appendix Figure 3, available online)	306		2020-08-07
Brenner 2014 (2 VCMs)	2.5. Unlabeled test preference: No testing	Pref	real scenario	Secondary	After the VCM	Balance sheet task, rating and ranking task, discrete choice experiment.	Unclear, seems to depend on group assignment: self report for the balance sheet group; and externally assessed for rating and ranking and discrete choice experiment	Implicit VCM (a balance sheet of key test attributes): The four commonly available testing options (FOBT, sigmoidoscopy, colonoscopy, and radiologic testing) were described using the attributes and levels described above, and participants were instructed to select their preferred screening test or no testing (Appendix Figure 1, available online).	309		2020-01-08				Rating and ranking task: The rating and ranking task asked participants to rate (on a scale of 0 = not important at all to 5 = very important) and then rank the three most important screening test attributes from the same set of key attributes described above (Appendix Figure 2, available online).	305		2020-06-03				DCE: Our design required all participants in the DCE group to complete a set of 16 choice scenarios, each of which included a “no testing” option (Appendix Figure 3, available online)	306		2020-04-11
Brenner 2014 (2 VCMs)	3. Decisional Conflict (values clarity)	DCSpost	real scenario	Secondary	After the VCM	Values clarity subscale of the Decisional Conflict Scale (DCS), which ranges from 0 to 100.	Self report	Implicit VCM (a balance sheet of key test attributes): The four commonly available testing options (FOBT, sigmoidoscopy, colonoscopy, and radiologic testing) were described using the attributes and levels described above, and participants were instructed to select their preferred screening test or no testing (Appendix Figure 1, available online).	309	NA	NA	NA		The mean post-task values clarity score was 20.45 and this result did not differ meaningfully across VCM group or country. It was not reported by group.	Rating and ranking task: The rating and ranking task asked participants to rate (on a scale of 0 = not important at all to 5 = very important) and then rank the three most important screening test attributes from the same set of key attributes described above (Appendix Figure 2, available online).	305	NA	NA			The mean post-task values clarity score was 20.45 and this result did not differ meaningfully across VCM group or country. It was not reported by group.	DCE: Our design required all participants in the DCE group to complete a set of 16 choice scenarios, each of which included a “no testing” option (Appendix Figure 3, available online	306	NA		NA		The mean post-task values clarity score was 20.45 and this result did not differ meaningfully across VCM group or country. It was not reported by group.
Brenner 2014 (2 VCMs)	4. Intent to be screened	Intent	real scenario	Secondary	After the VCM	Single question about intention to be screen based on a Likert scale (from strongly disagree to strongly agree, with agree and strongly agree considered as positive intent).	Self report	Implicit VCM (a balance sheet of key test attributes): The four commonly available testing options (FOBT, sigmoidoscopy, colonoscopy, and radiologic testing) were described using the attributes and levels described above, and participants were instructed to select their preferred screening test or no testing (Appendix Figure 1, available online).	309		NA	No additional data		Most respondents across VCM task groups reported that they intended to be screened (70%) and this result did not differ across groups. Not reported for each group.	Rating and ranking task: The rating and ranking task asked participants to rate (on a scale of 0 = not important at all to 5 = very important) and then rank the three most important screening test attributes from the same set of key attributes described above (Appendix Figure 2, available online).	305		NA			Most respondents across VCM task groups reported that they intended to be screened (70%) and this result did not differ across groups. Not reported for each group.	DCE: Our design required all participants in the DCE group to complete a set of 16 choice scenarios, each of which included a “no testing” option (Appendix Figure 3, available online	306	NA		NA		Most respondents across VCM task groups reported that they intended to be screened (70%) and this result did not differ across groups. Not reported for each group.
Clancy 1988	1.1. Physicians’ decisions about vaccination and antibody screening: screened or vaccinated	Dec	real scenario	Primary	For the year after enrollment	Examined records in the Employee Health Service for the year after enrollment, where all vaccine was administered, and in the two hospital laboratories that performed antibody testing.	Externally assessed	Control: Physicians in Group 3 were not contacted and served as the control group for the study.	263		13			When analyzed by the “intention to treat” principle, the overall differences in Table I are significant (p inferior to 0.01)	Information Only. Physicians were mailed special information prepared for this study that described the following: the probability of hepatitis B infection in physicians; the clinical consequences of infection; the costs of vaccine, antibody screening tests, and hepatitis 6 immune globulin; and the known benefits and risks of vaccine, including current information about the lack of any risk from …	264		15			See table 2	Information Plus Individualized Decision Analysis. Physicians received the same information by mail. Physicians also were invited to provide information for an individualized decision analysis. Step-by- step instructions allowed each respondent to calculate a personal lifetime risk of hepatitis B infection, based on age, expected duration of practice, and blood exposure; provide a personal estima…	753	23	23	NA		See table 2								Clancy	1988	Choice between being immunized for Hepatitis B, screened for antibodies and immunized if negative, or not immunized unless exposed	real	Physicians who had not been vaccinated against Hepatitis B
Clancy 1988	1.2. Physicians’ decisions about vaccination and antibody screening: not screened or vaccinated	Dec	real scenario	Primary	For the year after enrollment	Examined records in the Employee Health Service for the year after enrollment, where all vaccine was administered, and in the two hospital laboratories that performed antibody testing.	Externally assessed	Control: Physicians in Group 3 were not contacted and served as the control group for the study.	263		87			When analyzed by the “intention to treat” principle, the overall differences in Table I are significant (p inferior to 0.01)	Information Only. Physicians were mailed special information prepared for this study that described the following: the probability of hepatitis B infection in physicians; the clinical consequences of infection; the costs of vaccine, antibody screening tests, and hepatitis 6 immune globulin; and the known benefits and risks of vaccine, including current information about the lack of any risk from …	264		85				Information Plus Individualized Decision Analysis. Physicians received the same information by mail. Physicians also were invited to provide information for an individualized decision analysis. Step-by- step instructions allowed each respondent to calculate a personal lifetime risk of hepatitis B infection, based on age, expected duration of practice, and blood exposure; provide a personal estima…	753	77	77	NA
deAchaval 2012	1.2. Decisional conflict - pre	DCSpre	real scenario	Primary	Before the intervention	16-item Decisional Conflict Scale with 5 subscales (all 0–100).	Self report	Control: Subjects randomized to group 1 (control) were given a printed booklet about treatment choices for knee OA, including medical management and surgery, published by the National Institute of Arthritis and Musculoskeletal andSkin Diseases (24). Participants were asked to read the booklet, which took _x0001_20 minutes.	71 (69 patients analysed)	38.8		NA		SEM (standard error of mean): total score = 2.2. For all other variables in the DCS, see table 3	Videobooklet: Subjects randomized to group 2 (videobooklet) were given a videobooklet decision aid developed by HealthDialog with the Foundation for Informed Medical Deci-sion-Making (FIMDM) entitled “Treatment Choices forKnee Osteoarthritis,” including a DVD and a booklet tofollow along while viewing the DVD. The Shared Decision-Making video was_x0001_ 45 minutes long and met criteria created by…	70 (70 patients analysed)	42.7		NA		SEM (standard error of mean): total score = 2.3. For all other variables in the DCS, see table 3	Videobooklet + ACA (adaptative conjoint analyse): Subjects randomized to group 3 (videobooklet_x0002_ ACA)were given the same videobooklet decision aid to watch and read first. Afterward, they received a brief training session regarding the computer-based ACA tool and then completed the ACA tool, which took an additional 15 minutes.	70 (69 patients analysed)	37.4		NA		SEM (standard error of mean): total score = 2.0. For all other variables in the DCS, see table 3							Decision Uncertainty	Acheval	2011	Whether or not to have total knee arthroplasty to treat knee osteoarthritis in cases of pain and disability unresponsive to medical treatment	real	Adults with osteoarthritis of the knee who experience pain that interferes with activities of daily living
deAchaval 2012	1.3. Decisional conflict - post	DCSpost	real scenario	Primary	Immediately after the intervention.	16-item Decisional Conflict Scale with 5 subscales (all 0–100).	Self report	Control: Subjects randomized to group 1 (control) were given a printed booklet about treatment choices for knee OA, including medical management and surgery, published by the National Institute of Arthritis and Musculoskeletal andSkin Diseases (24). Participants were asked to read the booklet, which took _x0001_20 minutes.	71 (69 patients analysed)	2020-02-29		16.6		SEM (standard error of mean): total score = 2.0. For all other variables in the DCS, see table 3	Videobooklet: Subjects randomized to group 2 (videobooklet) were given a videobooklet decision aid developed by HealthDialog with the Foundation for Informed Medical Deci-sion-Making (FIMDM) entitled “Treatment Choices forKnee Osteoarthritis,” including a DVD and a booklet tofollow along while viewing the DVD. The Shared Decision-Making video was_x0001_ 45 minutes long and met criteria created by…	70 (70 patients analysed)	2020-06-21		NA		SEM (standard error of mean): total score pre = 2.3, total score post = 1.5. For all other variables in the DCS, see table 3	Videobooklet + ACA (adaptative conjoint analyse): Subjects randomized to group 3 (videobooklet_x0002_ ACA)were given the same videobooklet decision aid to watch and read first. Afterward, they received a brief training session regarding the computer-based ACA tool and then completed the ACA tool, which took an additional 15 minutes.	70 (69 patients analysed)	2020-04-23		15		SEM (standard error of mean): total score = 1.8. For all other variables in the DCS, see table 3.
Epstein 2018	1.4. Acceptability of intervention	Interv	real scenario	Primary	After VCM and 1 month follow-up	Three likert scale questions about the acceptability of the intervention.	Self report	Usual care: no values interview or video viewing	29 (23 completed allocated intervention)	NA		NA			Video only: The images accompanying the video’s narration were designed to aid the viewer in understanding the different care measures available for patients becoming progressively more ill with advanced cancer, for example, 1) CPR and mechanical ventilation are components of life-prolonging care aiming to prolong life and they usually take place in an intensive care unit; 2) limited care include…	61 (43 completed allocated intervention)	NA		NA			P-COCC intervention: values interview with care goals video. Participants in the P-COCC arm were interviewed about their values by a member of the research team. The 11 P-COCC values questions, previously validated and described in detail,16 focus on goals (e.g., experiences most important to live well at this time), concerns (e.g., fears or worries about the illness), and sources of support (e.g…	33		97		0.84-0.99	p < 0.001
Epstein 2018	2. Decisional Conflict	DCSpost	real scenario	Secondary	1 month follow-up	16-item Decisional Conflict Scale with 5 subscales (all 0–100).	Self report	Usual care: no values interview or video viewing	29 (23 completed allocated intervention)	9.48		2.23			Video only: The images accompanying the video’s narration were designed to aid the viewer in understanding the different care measures available for patients becoming progressively more ill with advanced cancer, for example, 1) CPR and mechanical ventilation are components of life-prolonging care aiming to prolong life and they usually take place in an intensive care unit; 2) limited care include…	61 (43 completed allocated intervention)	9.19		2.49			P-COCC intervention: values interview with care goals video. Participants in the P-COCC arm were interviewed about their values by a member of the research team. The 11 P-COCC values questions, previously validated and described in detail,16 focus on goals (e.g., experiences most important to live well at this time), concerns (e.g., fears or worries about the illness), and sources of support (e.g…	61 (33 completed allocated intervention)	9.09		2.35
Epstein 2018	3.1. Well Being: FACIT-Sp - pre	Health	real scenario	Secondary	At baseline after VCM	FACIT-Sp	Self report	Usual care: no values interview or video viewing	29 (23 completed allocated intervention)	2.94		0.63			Video only: The images accompanying the video’s narration were designed to aid the viewer in understanding the different care measures available for patients becoming progressively more ill with advanced cancer, for example, 1) CPR and mechanical ventilation are components of life-prolonging care aiming to prolong life and they usually take place in an intensive care unit; 2) limited care include…	61 (43 completed allocated intervention)	3.05		0.62			P-COCC intervention: values interview with care goals video. Participants in the P-COCC arm were interviewed about their values by a member of the research team. The 11 P-COCC values questions, previously validated and described in detail,16 focus on goals (e.g., experiences most important to live well at this time), concerns (e.g., fears or worries about the illness), and sources of support (e.g…	61 (33 completed allocated intervention)	3.00		0.52
Epstein 2018	3.2. Well Being: FACIT Sp - post	Health	real scenario	Secondary	At 1-month follow-up	FACIT-Sp	Self report	Usual care: no values interview or video viewing	29 (23 completed allocated intervention)	3.02		0.56			Video only: The images accompanying the video’s narration were designed to aid the viewer in understanding the different care measures available for patients becoming progressively more ill with advanced cancer, for example, 1) CPR and mechanical ventilation are components of life-prolonging care aiming to prolong life and they usually take place in an intensive care unit; 2) limited care include…	61 (43 completed allocated intervention)	2.95		0.68			P-COCC intervention: values interview with care goals video. Participants in the P-COCC arm were interviewed about their values by a member of the research team. The 11 P-COCC values questions, previously validated and described in detail,16 focus on goals (e.g., experiences most important to live well at this time), concerns (e.g., fears or worries about the illness), and sources of support (e.g…	61 (33 completed allocated intervention)	2.95		0.51
Epstein 2018	3.3. Well Being: FACIT-TS-G - pre	Health	real scenario	Secondary	At baseline after VCM	FACIT-TS-G	Self report	Usual care: no values interview or video viewing	29 (23 completed allocated intervention)	3.35		0.63			Video only: The images accompanying the video’s narration were designed to aid the viewer in understanding the different care measures available for patients becoming progressively more ill with advanced cancer, for example, 1) CPR and mechanical ventilation are components of life-prolonging care aiming to prolong life and they usually take place in an intensive care unit; 2) limited care include…	61 (43 completed allocated intervention)	3.35		0.58			P-COCC intervention: values interview with care goals video. Participants in the P-COCC arm were interviewed about their values by a member of the research team. The 11 P-COCC values questions, previously validated and described in detail,16 focus on goals (e.g., experiences most important to live well at this time), concerns (e.g., fears or worries about the illness), and sources of support (e.g…	61 (33 completed allocated intervention)	3.50		0.41
Epstein 2018	3.4. Well Being: FACIT-TS-G - post	Health	real scenario	Secondary	At 1-month follow-up	FACIT-TS-G	Self report	Usual care: no values interview or video viewing	29 (23 completed allocated intervention)	3.40		0.52			Video only: The images accompanying the video’s narration were designed to aid the viewer in understanding the different care measures available for patients becoming progressively more ill with advanced cancer, for example, 1) CPR and mechanical ventilation are components of life-prolonging care aiming to prolong life and they usually take place in an intensive care unit; 2) limited care include…	61 (43 completed allocated intervention)	3.41		0.60			P-COCC intervention: values interview with care goals video. Participants in the P-COCC arm were interviewed about their values by a member of the research team. The 11 P-COCC values questions, previously validated and described in detail,16 focus on goals (e.g., experiences most important to live well at this time), concerns (e.g., fears or worries about the illness), and sources of support (e.g…	61 (33 completed allocated intervention)	3.32		0.49
Epstein 2018	4.1. Well Being: Distress thermometer - pre	Health	real scenario	Secondary	At baseline after VCM	Distress Thermometer	Self report	Usual care: no values interview or video viewing	29 (23 completed allocated intervention)	3.25		3.48			Video only: The images accompanying the video’s narration were designed to aid the viewer in understanding the different care measures available for patients becoming progressively more ill with advanced cancer, for example, 1) CPR and mechanical ventilation are components of life-prolonging care aiming to prolong life and they usually take place in an intensive care unit; 2) limited care include…	61 (43 completed allocated intervention)	3.41		3.19			P-COCC intervention: values interview with care goals video. Participants in the P-COCC arm were interviewed about their values by a member of the research team. The 11 P-COCC values questions, previously validated and described in detail,16 focus on goals (e.g., experiences most important to live well at this time), concerns (e.g., fears or worries about the illness), and sources of support (e.g…	61 (33 completed allocated intervention)	2.96		2.81
Epstein 2018	4.2. Well Being: Distress thermometer - post	Health	real scenario	Secondary	At 1-month follow-up	Distress Thermometer	Self report	Usual care: no values interview or video viewing	29 (23 completed allocated intervention)	2.52		2.31			Video only: The images accompanying the video’s narration were designed to aid the viewer in understanding the different care measures available for patients becoming progressively more ill with advanced cancer, for example, 1) CPR and mechanical ventilation are components of life-prolonging care aiming to prolong life and they usually take place in an intensive care unit; 2) limited care include…	61 (43 completed allocated intervention)	3.28		2.99			P-COCC intervention: values interview with care goals video. Participants in the P-COCC arm were interviewed about their values by a member of the research team. The 11 P-COCC values questions, previously validated and described in detail,16 focus on goals (e.g., experiences most important to live well at this time), concerns (e.g., fears or worries about the illness), and sources of support (e.g…	61 (33 completed allocated intervention)	4.16		2.81
Epstein 2018	4.3. Well Being: Perceived Stress Scale - pre	Health	real scenario	Secondary	At baseline after VCM	Perceived Stress scale	Self report	Usual care: no values interview or video viewing	29 (23 completed allocated intervention)	1.37		0.72			Video only: The images accompanying the video’s narration were designed to aid the viewer in understanding the different care measures available for patients becoming progressively more ill with advanced cancer, for example, 1) CPR and mechanical ventilation are components of life-prolonging care aiming to prolong life and they usually take place in an intensive care unit; 2) limited care include…	61 (43 completed allocated intervention)	1.35		0.90			P-COCC intervention: values interview with care goals video. Participants in the P-COCC arm were interviewed about their values by a member of the research team. The 11 P-COCC values questions, previously validated and described in detail,16 focus on goals (e.g., experiences most important to live well at this time), concerns (e.g., fears or worries about the illness), and sources of support (e.g…	61 (33 completed allocated intervention)	1.33		0.75
Epstein 2018	4.4. Well Being: Perceived Stress Scale - post	Health	real scenario	Secondary	At 1-month follow-up	Perceived Stress scale	Self report	Usual care: no values interview or video viewing	29 (23 completed allocated intervention)	1.17		0.62			Video only: The images accompanying the video’s narration were designed to aid the viewer in understanding the different care measures available for patients becoming progressively more ill with advanced cancer, for example, 1) CPR and mechanical ventilation are components of life-prolonging care aiming to prolong life and they usually take place in an intensive care unit; 2) limited care include…	61 (43 completed allocated intervention)	1.42		0.91			P-COCC intervention: values interview with care goals video. Participants in the P-COCC arm were interviewed about their values by a member of the research team. The 11 P-COCC values questions, previously validated and described in detail,16 focus on goals (e.g., experiences most important to live well at this time), concerns (e.g., fears or worries about the illness), and sources of support (e.g…	61 (33 completed allocated intervention)	1.56		0.75
Epstein 2018	4.5. Well Being GAD-seven items - pre	Health	real scenario	Secondary	At baseline after VCM	Generalized Anxiety Disorder (7 items)	Self report	Usual care: no values interview or video viewing	29 (23 completed allocated intervention)	0.52		0.16			Video only: The images accompanying the video’s narration were designed to aid the viewer in understanding the different care measures available for patients becoming progressively more ill with advanced cancer, for example, 1) CPR and mechanical ventilation are components of life-prolonging care aiming to prolong life and they usually take place in an intensive care unit; 2) limited care include…	61 (43 completed allocated intervention)	0.69		0.79			P-COCC intervention: values interview with care goals video. Participants in the P-COCC arm were interviewed about their values by a member of the research team. The 11 P-COCC values questions, previously validated and described in detail,16 focus on goals (e.g., experiences most important to live well at this time), concerns (e.g., fears or worries about the illness), and sources of support (e.g…	61 (33 completed allocated intervention)	0.52		0.64
Epstein 2018	4.6. Well Being GAD-seven items - post	Health	real scenario	Secondary	At 1-month follow-up	Generalized Anxiety Disorder (7 items)	Self report	Usual care: no values interview or video viewing	29 (23 completed allocated intervention)	0.54		0.51			Video only: The images accompanying the video’s narration were designed to aid the viewer in understanding the different care measures available for patients becoming progressively more ill with advanced cancer, for example, 1) CPR and mechanical ventilation are components of life-prolonging care aiming to prolong life and they usually take place in an intensive care unit; 2) limited care include…	61 (43 completed allocated intervention)	0.73		0.84			P-COCC intervention: values interview with care goals video. Participants in the P-COCC arm were interviewed about their values by a member of the research team. The 11 P-COCC values questions, previously validated and described in detail,16 focus on goals (e.g., experiences most important to live well at this time), concerns (e.g., fears or worries about the illness), and sources of support (e.g…	61 (33 completed allocated intervention)	0.62		0.60
Epstein 2018	4.7. Well Being PHQ9 - pre	Health	real scenario	Secondary	At baseline after VCM	Patient Health Questionnaire PHQ-9	Self report	Usual care: no values interview or video viewing	29 (23 completed allocated intervention)	0.62		0.58			Video only: The images accompanying the video’s narration were designed to aid the viewer in understanding the different care measures available for patients becoming progressively more ill with advanced cancer, for example, 1) CPR and mechanical ventilation are components of life-prolonging care aiming to prolong life and they usually take place in an intensive care unit; 2) limited care include…	61 (43 completed allocated intervention)	0.63		0.60			P-COCC intervention: values interview with care goals video. Participants in the P-COCC arm were interviewed about their values by a member of the research team. The 11 P-COCC values questions, previously validated and described in detail,16 focus on goals (e.g., experiences most important to live well at this time), concerns (e.g., fears or worries about the illness), and sources of support (e.g…	61 (33 completed allocated intervention)	0.52		0.43
Epstein 2018	4.8. Well Being PHQ9 - post	Health	real scenario	Secondary	At 1-month follow-up	Patient Health Questionnaire PHQ-9	Self report	Usual care: no values interview or video viewing	29 (23 completed allocated intervention)	0.44		0.40			Video only: The images accompanying the video’s narration were designed to aid the viewer in understanding the different care measures available for patients becoming progressively more ill with advanced cancer, for example, 1) CPR and mechanical ventilation are components of life-prolonging care aiming to prolong life and they usually take place in an intensive care unit; 2) limited care include…	61 (43 completed allocated intervention)	0.62		0.57			P-COCC intervention: values interview with care goals video. Participants in the P-COCC arm were interviewed about their values by a member of the research team. The 11 P-COCC values questions, previously validated and described in detail,16 focus on goals (e.g., experiences most important to live well at this time), concerns (e.g., fears or worries about the illness), and sources of support (e.g…	61 (33 completed allocated intervention)	0.58		0.43
Epstein 2018	4.9. Well Being Peace Scale - pre	Health	real scenario	Secondary	At baseline after VCM	PEACE scale	Self report	Usual care: no values interview or video viewing	29 (23 completed allocated intervention)	3.21		0.55			Video only: The images accompanying the video’s narration were designed to aid the viewer in understanding the different care measures available for patients becoming progressively more ill with advanced cancer, for example, 1) CPR and mechanical ventilation are components of life-prolonging care aiming to prolong life and they usually take place in an intensive care unit; 2) limited care include…	61 (43 completed allocated intervention)	3.19		0.62			P-COCC intervention: values interview with care goals video. Participants in the P-COCC arm were interviewed about their values by a member of the research team. The 11 P-COCC values questions, previously validated and described in detail,16 focus on goals (e.g., experiences most important to live well at this time), concerns (e.g., fears or worries about the illness), and sources of support (e.g…	61 (33 completed allocated intervention)	3.13		0.60
Epstein 2018	4.10. Well Being Peace Scale - post	Health	real scenario	Secondary	At 1-month follow-up	PEACE scale	Self report	Usual care: no values interview or video viewing	29 (23 completed allocated intervention)	3.41		0.44			Video only: The images accompanying the video’s narration were designed to aid the viewer in understanding the different care measures available for patients becoming progressively more ill with advanced cancer, for example, 1) CPR and mechanical ventilation are components of life-prolonging care aiming to prolong life and they usually take place in an intensive care unit; 2) limited care include…	61 (43 completed allocated intervention)	3.20		0.67			P-COCC intervention: values interview with care goals video. Participants in the P-COCC arm were interviewed about their values by a member of the research team. The 11 P-COCC values questions, previously validated and described in detail,16 focus on goals (e.g., experiences most important to live well at this time), concerns (e.g., fears or worries about the illness), and sources of support (e.g…	61 (33 completed allocated intervention)	3.13		0.62
Epstein 2018	4.11. Well Being Peace Scale: Peaceful Acceptance of Illness - pre	Health	real scenario	Secondary	At baseline after VCM	PEACE scale	Self report	Usual care: no values interview or video viewing	29 (23 completed allocated intervention)	3.51		0.51			Video only: The images accompanying the video’s narration were designed to aid the viewer in understanding the different care measures available for patients becoming progressively more ill with advanced cancer, for example, 1) CPR and mechanical ventilation are components of life-prolonging care aiming to prolong life and they usually take place in an intensive care unit; 2) limited care include…	61 (43 completed allocated intervention)	3.35		0.68			P-COCC intervention: values interview with care goals video. Participants in the P-COCC arm were interviewed about their values by a member of the research team. The 11 P-COCC values questions, previously validated and described in detail,16 focus on goals (e.g., experiences most important to live well at this time), concerns (e.g., fears or worries about the illness), and sources of support (e.g…	61 (33 completed allocated intervention)	3.31		0.74
Epstein 2018	4.12. Well Being Peace Scale: Peaceful Acceptance of Illness - post	Health	real scenario	Secondary	At 1-month follow-up	PEACE scale	Self report	Usual care: no values interview or video viewing	29 (23 completed allocated intervention)	3.58		0.43			Video only: The images accompanying the video’s narration were designed to aid the viewer in understanding the different care measures available for patients becoming progressively more ill with advanced cancer, for example, 1) CPR and mechanical ventilation are components of life-prolonging care aiming to prolong life and they usually take place in an intensive care unit; 2) limited care include…	61 (43 completed allocated intervention)	3.42		0.70			P-COCC intervention: values interview with care goals video. Participants in the P-COCC arm were interviewed about their values by a member of the research team. The 11 P-COCC values questions, previously validated and described in detail,16 focus on goals (e.g., experiences most important to live well at this time), concerns (e.g., fears or worries about the illness), and sources of support (e.g…	61 (33 completed allocated intervention)	3.33		0.65
Epstein 2018	4.13. Well Being Peace Scale: Struggle with Illness - pre	Health	real scenario	Secondary	At baseline after VCM	PEACE scale	Self report	Usual care: no values interview or video viewing	29 (23 completed allocated intervention)	2.01		0.74			Video only: The images accompanying the video’s narration were designed to aid the viewer in understanding the different care measures available for patients becoming progressively more ill with advanced cancer, for example, 1) CPR and mechanical ventilation are components of life-prolonging care aiming to prolong life and they usually take place in an intensive care unit; 2) limited care include…	61 (43 completed allocated intervention)	1.92		0.69			P-COCC intervention: values interview with care goals video. Participants in the P-COCC arm were interviewed about their values by a member of the research team. The 11 P-COCC values questions, previously validated and described in detail,16 focus on goals (e.g., experiences most important to live well at this time), concerns (e.g., fears or worries about the illness), and sources of support (e.g…	61 (33 completed allocated intervention)	2.00		0.69
Epstein 2018	4.14. Well Being Peace Scale: Struggle with Illness - post	Health	real scenario	Secondary	At 1-month follow-up	PEACE scale	Self report	Usual care: no values interview or video viewing	29 (23 completed allocated intervention)	1.71		0.51			Video only: The images accompanying the video’s narration were designed to aid the viewer in understanding the different care measures available for patients becoming progressively more ill with advanced cancer, for example, 1) CPR and mechanical ventilation are components of life-prolonging care aiming to prolong life and they usually take place in an intensive care unit; 2) limited care include…	61 (43 completed allocated intervention)	1.96		0.80			P-COCC intervention: values interview with care goals video. Participants in the P-COCC arm were interviewed about their values by a member of the research team. The 11 P-COCC values questions, previously validated and described in detail,16 focus on goals (e.g., experiences most important to live well at this time), concerns (e.g., fears or worries about the illness), and sources of support (e.g…	61 (33 completed allocated intervention)	2.02		0.71
Feldman-Stewart 2006	1. Knowledge	Know	hypothetical scenario	Secondary	After making their treatment decision	Knowledge questions	Self report	Information only	N total = 90, 30 people in each group		45.6				Bars with no summary	N total = 90, 30 people in each group		43.3				Bars with summary	N total = 90, 30 people in each group		46.8											Feldman-Stewart	2006	Choice between four main options for early stage prostate cancer (watchful waiting, surgery, external beam radiation and brachytherapy.)	hypothetical	Men 50+, asked to imagine they had been diagnosed with prostate cancer
Feldman-Stewart 2006	2. Convergence between summary bar and treatment choice	Congru	hypothetical scenario	Secondary	At the end of the exercice	At the end of the exercice (auto-évaluation)	Self report	Information only	N total = 90, 30 people in each group	NA		NA			Bars with no summary	N total = 90, 30 people in each group		97				Bars with summary	N total = 90, 30 people in each group		97
Feldman-Stewart 2006	3. Difficulty of decision making	Unc	hypothetical scenario	Secondary	After making their treatment decision	10-point Likert scale	Self report	Information only	N total = 90, 30 people in each group	4.63		NA		Likert scale 1-10	Bars with no summary	N total = 90, 30 people in each group	4.53		NA		Likert scale 1-10, See table 2.2.3	Bars with summary	N total = 90, 30 people in each group	4.33		NA		Likert scale 1-10, See table 2.2.3
Feldman-Stewart 2006	4. Expected helpfulness: bars with summary	Interv	hypothetical scenario	Secondary	After making their treatment decision	10-point Likert scale	Self report	Information only	N total = 90, 30 people in each group		56			Do not report results for the other formats	Bars with no summary	N total = 90, 30 people in each group		43			Do not report results for the other formats	Bars with summary	N total = 90, 30 people in each group		73			Do not report results for the other formats
Feldman-Stewart 2012	1.1. Decisional conflict - pre	DCSpre	real scenario	Secondary	Before the decision aid was used in the decision aid visit.	Decision Conflict Scale (scale range: 13–65 [low–high conflict] (O'Connor 2015, self reported)	Self report	Information group: Patients received a decision aid with only the well-structured information. The well-structured information, identical for the 2 decision aids, was a table that presented attribute information in rows and the options offered to the individual patient incolumns	75	35		NA		Numbers are estimates because plotted but not reported	Patients received a decision aid with well-structured information and the Val Ex: The Val Ex included both the listing exercises and the integration exercise, as described above.	81	34		NA		Numbers are estimates because plotted but not reported															Feldman-Stewart	2011	Choice between four main options for early stage prostate cancer (surgery, external beam radiation, brachytherapy, or watchful waiting/active surveillance described as "no treatment for now.")	real	Newly diagnosed prostate cancer patients with low or intermediate risk early-stage disease (Stage T1 or T2, PSA<20, and Gleason<8), visiting the cancer clinic for their first consultation, and faced with a treatment decision.
Feldman-Stewart 2012	1.2. Decisional conflict - post	DCSpost	real scenario	Secondary	Immediately after the decision aid was used in the decision aid visit.	Decision Conflict Scale (scale range: 13–65 [low–high conflict] (O'Connor 2015, self reported)	Self report	Information group: Patients received a decision aid with only the well-structured information. The well-structured information, identical for the 2 decision aids, was a table that presented attribute information in rows and the options offered to the individual patient incolumns	75	27		NA		Numbers are estimates because plotted but not reported	Patients received a decision aid with well-structured information and the Val Ex: The Val Ex included both the listing exercises and the integration exercise, as described above.	81	26		NA		Numbers are estimates because plotted but not reported
Feldman-Stewart 2012	2.1. Preparation for decision making - decision aid visit	Prep	real scenario	Secondary	Immediately after the decision aid was used at the decision aid visit, at the decision follow-up, and at the > 1-year follow-up.	Preparation for Decision Making Scale, scale range: 8–40 [poor–better preparation]	Self report	Information group: Patients received a decision aid with only the well-structured information. The well-structured information, identical for the 2 decision aids, was a table that presented attribute information in rows and the options offered to the individual patient incolumns	75	2020-05-29		NA		Numbers are estimates because plotted but not reported	Patients received a decision aid with well-structured information and the Val Ex: The Val Ex included both the listing exercises and the integration exercise, as described above.	81	29.5		NA		Numbers are estimates because plotted but not reported
Feldman-Stewart 2012	2.2. Preparation for decision making - follow-up T1	Prep	real scenario	Secondary	At the decision follow-up, and at the > 1-year follow-up.	Preparation for Decision Making Scale, scale range: 8–40 [poor–better preparation]	Self report	Information group: Patients received a decision aid with only the well-structured information. The well-structured information, identical for the 2 decision aids, was a table that presented attribute information in rows and the options offered to the individual patient incolumns	75	2020-09-28		NA		Numbers are estimates because plotted but not reported	Patients received a decision aid with well-structured information and the Val Ex: The Val Ex included both the listing exercises and the integration exercise, as described above.	81	31.5		NA		Numbers are estimates because plotted but not reported
Feldman-Stewart 2012	2.3. Preparation for decision making - follow-up T2	Prep	real scenario	Secondary	At the > 1-year follow-up.	Preparation for Decision Making Scale, scale range: 8–40 [poor–better preparation]	Self report	Information group: Patients received a decision aid with only the well-structured information. The well-structured information, identical for the 2 decision aids, was a table that presented attribute information in rows and the options offered to the individual patient incolumns	75	2020-08-28		NA		Numbers are estimates because plotted but not reported	Patients received a decision aid with well-structured information and the Val Ex: The Val Ex included both the listing exercises and the integration exercise, as described above.	81	31.7		NA		Numbers are estimates because plotted but not reported
Feldman-Stewart 2012	3.1. Regret follow-up T1 (3 months)	Feel	real scenario	Primary	Assessed at the 3-month follow-up	Decision Regret Scale, scale range:5–25 [low–high regret]	Self report	Information group: Patients received a decision aid with only the well-structured information. The well-structured information, identical for the 2 decision aids, was a table that presented attribute information in rows and the options offered to the individual patient incolumns	75	2020-07-07		NA		Numbers are estimates because plotted but not reported	Patients received a decision aid with well-structured information and the Val Ex: The Val Ex included both the listing exercises and the integration exercise, as described above.	81	7.2		NA		Numbers are estimates because plotted but not reported
Feldman-Stewart 2012	3.2. Regret follow-up T2 (> 1-year)	Feel	real scenario	Primary	Assessed at the 1-year< follow-up	Decision Regret Scale, scale range:5–25 [low–high regret]	Self report	Information group: Patients received a decision aid with only the well-structured information. The well-structured information, identical for the 2 decision aids, was a table that presented attribute information in rows and the options offered to the individual patient incolumns	75	2020-05-08		NA		Numbers are estimates because plotted but not reported	Patients received a decision aid with well-structured information and the Val Ex: The Val Ex included both the listing exercises and the integration exercise, as described above.	81	7.2		NA		Numbers are estimates because plotted but not reported
Feldman-Stewart 2012	4. Treatment actually chosen	Dec	real scenario	Secondary	> 1-year follow-up	Follow-up interview	Self report	Information group: Patients received a decision aid with only the well-structured information. The well-structured information, identical for the 2 decision aids, was a table that presented attribute information in rows and the options offered to the individual patient incolumns	75	NA		NA		No mean/SD, only the number of participants who chose the different treatment	Patients received a decision aid with well-structured information and the Val Ex: The Val Ex included both the listing exercises and the integration exercise, as described above.	81	NA		NA		No mean/SD, only the number of participants who chose the different treatment
Feldman-Stewart 2012	5. Post-treatment experience	Health	real scenario	Secondary	> 1-year follow-up	Follow-up interview where asked if: prostate specific antigen had risen; there was evidence that the disease had returned; further treatment was needed, and: further treatment had been received.	Self report	Information group: Patients received a decision aid with only the well-structured information. The well-structured information, identical for the 2 decision aids, was a table that presented attribute information in rows and the options offered to the individual patient incolumns	75	NA		NA		There were no significant differences between the two groups in the numbers of patients who had no sign of disease (43 Val Ex vs. 40 information), who had their prostate-specific antigen rising (2 Val Ex vs. 6 information), who needed further treatment (2 Val Ex vs. 3 information), or who had further treatment (1 Val Ex vs. 3 information).	Patients received a decision aid with well-structured information and the Val Ex: The Val Ex included both the listing exercises and the integration exercise, as described above.	81	NA		NA		There were no significant differences between the two groups in the numbers of patients who had no sign of disease (43 Val Ex vs. 40 information), who had their prostate-specific antigen rising (2 Val Ex vs. 6 information), who needed further treatment (2 Val Ex vs. 3 information), or who had further treatment (1 Val Ex vs. 3 information).
Fraenkel 2007	1. Decisional Self-Efficacy	Prep	real	Unclear	Immediately following the visit	Decisional Self-Efficacy Scale, an 11-item instrument in which each response is coded on a 3-point scale ranging from “A lot confident” to “Not confident.”	Self report	Arthritis Foundation (AF) information pamphlet (control group)	40	27		NA			ACA task (intervention group)	47	32		NA		Median, not mean for all the results for this paper, p =0.001
Fraenkel 2007	2. Usefulness of the intervention	Comm	real	Unclear	Immediately following the visit	11-item Preparation for Decision-Making Tool17. Responses for this instrument are coded on a 5-point scale ranging from “Not at all” to “A great deal.	Self report	Arthritis Foundation (AF) information pamphlet (control group)	40	20.5		NA		p = 0.0001	ACA task (intervention group)	47	35		NA
Fraenkel 2007	3. Arthritis self-efficacy	Belief	real	Unclear	Immediately following the visit	Arthritis Self-Efficacy Scale (This process yielded an instrument with 3 sub- scales and a total of 20 questions, [measured on a 10-cm visual analog scale)?], (Lorig et al., 1989)	Self report	Arthritis Foundation (AF) information pamphlet (control group)	40	21.5		NA		p = 0.02	ACA task (intervention group)	47	26		NA
Fraenkel 2007	4. Acceptability of the ACA task	Interv	real	Unclear	Immediately following the visit	Asking respondents to rate level of difficulty of the task (4-point scale ranging from “very easy to do” to “very hard to do”), whether or not they would recommend the ACA task for other patients with knee pain (yes/no), and whether or not they felt the ACA bar graph reflected their values (4-point scale ranging from “very much” to “not at all”).	Self report	Arthritis Foundation (AF) information pamphlet (control group)	40		NA				ACA task (intervention group)	47					Seventy-four percent of respondents randomized to perform the ACA task felt that the ACA task was “very easy” to do, 24% felt the task was “easy” to do, and 2% thought the task was “very hard” to do. Eighty-six percent would recommend the ACA task for other patients with knee pain. Sixty-eight percent felt that the bar graph “very much” reflected their values, 27% felt that the bar graph “somewha…
Frosch 2008	1.1. Knowledge (imputed value)	Know	real scenario	Primary	Participants completed questionnaires before and after their medical consultation. It is unclear, but assume that these are post-consultation results.	Validated 10-item questionnaire developed specifically for the context of prostate cancer screening	Self report	Control Internet links group: participants as-signed to the control group were provided links to public Websites on prostate cancer screening maintained by the American Cancer Society and the Centers for Disease Control and Prevention.	151	7.24		NA		SE (standard error)=0.16,	Chronic disease trajectory group: chronic disease trajectory model that activated patients to express utilities for outcomes associated with a prostate cancer life course by contrasting screening with no screening in its impact on quality of life and longevity. The intervention prompted men to complete a time–trade-off exercise and visual analog ratings of prostate cancer disease trajectories	153	7.69		NA		SE (standard error)=0.15	Traditional decision aid group: traditional didactic decision aid that provided comprehensive information about prostate cancer screening and treatment and included physician and patient testimonials contrasting different preferences and decisions	155	8.14		NA		SE (standard error) = 0.15	Combination group: combined traditional decision aid and chronic disease trajectory model. Of participants assigned to the combined condition, half received access to the TDA first and half received access to the DTM first.	152	7.71		NA	SE (standard error) = 0.15	Knowledge	Frosch	2008	Whether or not to have prostate specific antigen (PSA) testing to screen for prostate cancer.	real	Men >50
Frosch 2008	1.2. Knowledge (completed cases only)	Know	real scenario	Primary	Participants completed questionnaires before and after their medical consultation. It is unclear, but assume that these are post-consultation results.	Validated 10-item questionnaire developed specifically for the context of prostate cancer screening	Self report	Control Internet links group: participants as-signed to the control group were provided links to public Websites on prostate cancer screening maintained by the American Cancer Society and the Centers for Disease Control and Prevention.	151	7.49		NA		SE (standard error)= 0.19	Chronic disease trajectory group: chronic disease trajectory model that activated patients to express utilities for outcomes associated with a prostate cancer life course by contrasting screening with no screening in its impact on quality of life and longevity. The intervention prompted men to complete a time–trade-off exercise and visual analog ratings of prostate cancer disease trajectories	153	8.03		NA		SE (standard error)= 0.18	Traditional decision aid group: traditional didactic decision aid that provided comprehensive information about prostate cancer screening and treatment and included physician and patient testimonials contrasting different preferences and decisions	155	8.65		NA		SE (standard error) = 0.18			8.03		NA	SE (standard error): complete cases only = 0.18
Frosch 2008	2.1. Concern about prostate cancer - PSA	Wor	real scenario	Primary	Participants completed questionnaires before and after their medical consultation. It is unclear, but assume that these are post-consultation results.	An ordinal 5-point Likert scale from “not at all” to “extremely concerned.	Self report	Control Internet links group: participants as-signed to the control group were provided links to public Websites on prostate cancer screening maintained by the American Cancer Society and the Centers for Disease Control and Prevention.	100	2020-07-02		NA		Numbers are estimates because plotted but not reported. See figure 3.	Chronic disease trajectory group: chronic disease trajectory model that activated patients to express utilities for outcomes associated with a prostate cancer life course by contrasting screening with no screening in its impact on quality of life and longevity. The intervention prompted men to complete a time–trade-off exercise and visual analog ratings of prostate cancer disease trajectories	112	2020-06-02		NA		Numbers are estimates because plotted but not reported. See figure 3.	Traditional decision aid group: traditional didactic decision aid that provided comprehensive information about prostate cancer screening and treatment and included physician and patient testimonials contrasting different preferences and decisions	107	2020-06-02		NA		Numbers are estimates because plotted but not reported. See figure 3.	Combination group: combined traditional decision aid and chronic disease trajectory model. Of participants assigned to the combined condition, half received access to the TDA first and half received access to the DTM first.	113	2020-07-02		NA	Numbers are estimates because plotted but not reported. See figure 3.	Worry
Frosch 2008	2.2. Concern about prostate cancer - no PSA	Wor	real scenario	Primary	Participants completed questionnaires before and after their medical consultation. It is unclear, but assume that these are post-consultation results.	An ordinal 5-point Likert scale from “not at all” to “extremely concerned.	Self report	Control Internet links group: participants as-signed to the control group were provided links to public Websites on prostate cancer screening maintained by the American Cancer Society and the Centers for Disease Control and Prevention.	7	2020-07-02		NA		Numbers are estimates because plotted but not reported. See figure 3.		14	2020-03-02		NA		Numbers are estimates because plotted but not reported. See figure 3.	Traditional decision aid group: traditional didactic decision aid that provided comprehensive information about prostate cancer screening and treatment and included physician and patient testimonials contrasting different preferences and decisions	15	2020-03-02		NA		Numbers are estimates because plotted but not reported. See figure 3.		10	2020-05-02		NA	Numbers are estimates because plotted but not reported. See figure 3.
Frosch 2008	3. Men’s treatment preferences	Pref	real scenario	Primary	Participants completed questionnaires before and after their medical consultation. It is unclear, but assume that these are post-consultation results.	Men queries about treatment preferences with options of active treatment (surgery or radiation) and watchful waiting	Self report	Control Internet links group: participants as-signed to the control group were provided links to public Websites on prostate cancer screening maintained by the American Cancer Society and the Centers for Disease Control and Prevention.	151	NA		NA		Across all 4 groups, 303 men (66.2%) at posttest indicated a preference for watchful waiting." Details not reported because no significant group differences	Chronic disease trajectory group: chronic disease trajectory model that activated patients to express utilities for outcomes associated with a prostate cancer life course by contrasting screening with no screening in its impact on quality of life and longevity. The intervention prompted men to complete a time–trade-off exercise and visual analog ratings of prostate cancer disease trajectories	153	NA		NA		Across all 4 groups, 303 men (66.2%) at posttest indicated a preference for watchful waiting." Details not reported because no significant group differences	Traditional decision aid group: traditional didactic decision aid that provided comprehensive information about prostate cancer screening and treatment and included physician and patient testimonials contrasting different preferences and decisions	155	NA		NA		Across all 4 groups, 303 men (66.2%) at posttest indicated a preference for watchful waiting." Details not reported because no significant group differences	Combination group: combined traditional decision aid and chronic disease trajectory model. Of participants assigned to the combined condition, half received access to the TDA first and half received access to the DTM first.	152	NA		NA	Across all 4 groups, 303 men (66.2%) at posttest indicated a preference for watchful waiting." Details not reported because no significant group differences
Frosch 2008	4. Decisional conflict	DCS	real scenario	Primary	Participants completed questionnaires before and after their medical consultation. It is unclear, but assume that these are post-consultation results.	Decisional Conflict Scale	Self report	Control Internet links group: participants as-signed to the control group were provided links to public Websites on prostate cancer screening maintained by the American Cancer Society and the Centers for Disease Control and Prevention.	151	30		10.77		Data provided by author	Chronic disease trajectory group: chronic disease trajectory model that activated patients to express utilities for outcomes associated with a prostate cancer life course by contrasting screening with no screening in its impact on quality of life and longevity. The intervention prompted men to complete a time–trade-off exercise and visual analog ratings of prostate cancer disease trajectories	153	27.95		13.45		Data provided by author	Traditional decision aid group: traditional didactic decision aid that provided comprehensive information about prostate cancer screening and treatment and included physician and patient testimonials contrasting different preferences and decisions	155	25.69		11.79		Data provided by author	Combination group: combined traditional decision aid and chronic disease trajectory model. Of participants assigned to the combined condition, half received access to the TDA first and half received access to the DTM first.	152	29.2		13.08	Data provided by author
Frosch 2008	4.1. Decisional conflict (feel informed)	DCS	real scenario	Primary	Participants completed questionnaires before and after their medical consultation. It is unclear, but assume that these are post-consultation results.	A subscale of the Decision Conflict scale (O'Connor 1995 and 2003 cited) so assume it is the 16 item and 5 subscale version.	Self report	Control Internet links group: participants as-signed to the control group were provided links to public Websites on prostate cancer screening maintained by the American Cancer Society and the Centers for Disease Control and Prevention.	151	29.68		NA		See figure 4: I think it's the mean but I'm not sure	Chronic disease trajectory group: chronic disease trajectory model that activated patients to express utilities for outcomes associated with a prostate cancer life course by contrasting screening with no screening in its impact on quality of life and longevity. The intervention prompted men to complete a time–trade-off exercise and visual analog ratings of prostate cancer disease trajectories	153	27.27		NA			Traditional decision aid group: traditional didactic decision aid that provided comprehensive information about prostate cancer screening and treatment and included physician and patient testimonials contrasting different preferences and decisions	155	23.37		NA			Combination group: combined traditional decision aid and chronic disease trajectory model. Of participants assigned to the combined condition, half received access to the TDA first and half received access to the DTM first.	152	27.27		NA		Decision uncertainty
Frosch 2008	4.2. Decisional conflict (value clarity)	DCS	real scenario	Primary	Participants completed questionnaires before and after their medical consultation. It is unclear, but assume that these are post-consultation results.	A subscale of the Decision Conflict scale (O'Connor 1995 and 2003 cited) so assume it is the 16 item and 5 subscale version.	Self report	Control Internet links group: participants as-signed to the control group were provided links to public Websites on prostate cancer screening maintained by the American Cancer Society and the Centers for Disease Control and Prevention.	151	37.93					Chronic disease trajectory group: chronic disease trajectory model that activated patients to express utilities for outcomes associated with a prostate cancer life course by contrasting screening with no screening in its impact on quality of life and longevity. The intervention prompted men to complete a time–trade-off exercise and visual analog ratings of prostate cancer disease trajectories	153	36.62		NA			Traditional decision aid group: traditional didactic decision aid that provided comprehensive information about prostate cancer screening and treatment and included physician and patient testimonials contrasting different preferences and decisions	155	32.25		NA			Combination group: combined traditional decision aid and chronic disease trajectory model. Of participants assigned to the combined condition, half received access to the TDA first and half received access to the DTM first.		38.24		NA
Frosch 2008	4.3. Decisional conflict (feel supported)	DCS	real scenario	Primary	Participants completed questionnaires before and after their medical consultation. It is unclear, but assume that these are post-consultation results.	A subscale of the Decision Conflict scale (O'Connor 1995 and 2003 cited) so assume it is the 16 item and 5 subscale version.	Self report	Control Internet links group: participants as-signed to the control group were provided links to public Websites on prostate cancer screening maintained by the American Cancer Society and the Centers for Disease Control and Prevention.	151	35.21					Chronic disease trajectory group: chronic disease trajectory model that activated patients to express utilities for outcomes associated with a prostate cancer life course by contrasting screening with no screening in its impact on quality of life and longevity. The intervention prompted men to complete a time–trade-off exercise and visual analog ratings of prostate cancer disease trajectories	153	33.76		NA			Traditional decision aid group: traditional didactic decision aid that provided comprehensive information about prostate cancer screening and treatment and included physician and patient testimonials contrasting different preferences and decisions	155	30.51		NA			Combination group: combined traditional decision aid and chronic disease trajectory model. Of participants assigned to the combined condition, half received access to the TDA first and half received access to the DTM first.		35.44		NA
Frosch 2008	5. Men’s PSA decisions measured as a function of declines in PSA tests	Dec	real scenario	Primary	Post medical consultation	Medical records	Externally assessed	Control Internet links group: participants as-signed to the control group were provided links to public Websites on prostate cancer screening maintained by the American Cancer Society and the Centers for Disease Control and Prevention.	151		2020-03-03				Chronic disease trajectory group: chronic disease trajectory model that activated patients to express utilities for outcomes associated with a prostate cancer life course by contrasting screening with no screening in its impact on quality of life and longevity. The intervention prompted men to complete a time–trade-off exercise and visual analog ratings of prostate cancer disease trajectories	153		2020-07-08				Traditional decision aid group: traditional didactic decision aid that provided comprehensive information about prostate cancer screening and treatment and included physician and patient testimonials contrasting different preferences and decisions	155		2020-01-09			9.1% reduction in PSA screening	Combination group: combined traditional decision aid and chronic disease trajectory model. Of participants assigned to the combined condition, half received access to the TDA first and half received access to the DTM first.	152		2020-03-05		5.3% reduction in PSA screening
Garvelink 2014 (Study 1: 1 VCM)	1. Decisional conflict	DCSpost	hypothetical scenario	Primary	After viewing DA	Decisional Conflict scale, 16-item version (measured with a Dutch translation of the decisional conflict scale (DCS) (including the subscales values clarity, informed decision making, effective decision making, decision making support, decision making uncertainty). The total scale consists of 16 items measured on a 5 point Likert scale ranging from 0 (totally disagree) 4 (totally agree).	Self report	DA with information only	70	40.9		11.6			DA with information and a VCM	70	43.6		14.2		70 people were assigned to the DA+VCE but only 33 actually used the VCE
Garvelink 2014 (Study 1: 1 VCM)	2. Knowledge about fertility preservation	Know	hypothetical scenario	Secondary	Before and after	10 statements about FP options with the answer categories “true”, “false”, or “I do not know	Self report	DA with information only	70	7.3		1.9			DA with information and a VCM	70	7.2		1.7
Garvelink 2014 (Study 2: 1 VCM)	1. Decisional conflict	DCSpost	hypothetical scenario	Primary	After viewing DA	Decisional Conflict scale, 16-item version (measured with a Dutch translation of the decisional conflict scale (DCS) (including the subscales values clarity, informed decision making, effective decision making, decision making support, decision making uncertainty). The total scale consists of 16 items measured on a 5 point Likert scale ranging from 0 (totally disagree) 4 (totally agree).	Self report	DA with information only	65	44.1		12.3		Not significant	DA with information and a VCM without referring to the VCM	66	43.6		11.4		Not significant	DA with information and a VCM with explicitly referring to the VCM	66	41.6		9.5		Not significant
Garvelink 2014 (Study 2: 1 VCM)	2. Knowledge about fertility preservation	Know	hypothetical scenario	Secondary	Before and after	10 statements about FP options with the answer categories “true”, “false”, or “I do not know	Self report	DA with information only	65	7.5		1.6		Not significant	DA with information and a VCM without referring to the VCM	65	7.1		1.9		Not significant	DA with information and a VCM with explicitly referring to the VCM	66	7.2		1.8		Not significant
Garvelink 2014 (Study 2: 1 VCM)	3. Prefered fertility treatment	Pref	hypothetical scenario	Secondary	After viewing DA	5 categories of preferred fertility preservation treatment options	Self report	DA with information only	65	NA		NA		Results are not reported by group.	DA with information and a VCM without referring to the VCM	65	NA		NA		Results are not reported by group.	DA with information and a VCM with explicitly referring to the VCM	66	NA		NA		Not reported by arm
Hess 2015	1.1. Treatment choice: prescription medication	Dec	real scenario	Primary	6 weeks after the visit or after treatment received	Asked about the treatment decision	Self report	Usual counseling: proceeded to meet with their physician for this discussion after completion of the baseline surveys.	145		41.4				ACA survey: ACA was presented to participants randomized to that group via a touchscreen computer. Participants in the ACA group answered a series of preference-based questions to elicit their values across each of the eight treatment attributes and through various combinations of those attributes. Immediately following completion of the ACA survey, the printed results were provided to the patien…	140		45
Hess 2015	1.2. Treatment choice: Intrauterine device	Dec	real scenario	Primary	6 weeks after the visit or after treatment received	Asked about the treatment decision	Self report	Usual counseling: proceeded to meet with their physician for this discussion after completion of the baseline surveys.	145		2020-04-03				ACA survey: ACA was presented to participants randomized to that group via a touchscreen computer. Participants in the ACA group answered a series of preference-based questions to elicit their values across each of the eight treatment attributes and through various combinations of those attributes. Immediately following completion of the ACA survey, the printed results were provided to the patien…	140		2020-03-04
Hess 2015	1.3. Treatment choice: Endometrial ablation	Dec	real scenario	Primary	6 weeks after the visit or after treatment received	Asked about the treatment decision	Self report	Usual counseling: proceeded to meet with their physician for this discussion after completion of the baseline surveys.	145		2020-03-06				ACA survey: ACA was presented to participants randomized to that group via a touchscreen computer. Participants in the ACA group answered a series of preference-based questions to elicit their values across each of the eight treatment attributes and through various combinations of those attributes. Immediately following completion of the ACA survey, the printed results were provided to the patien…	140		10.0
Hess 2015	1.4. Treatment choice: Hysterectomy	Dec	real scenario	Primary	6 weeks after the visit or after treatment received	Asked about the treatment decision	Self report	Usual counseling: proceeded to meet with their physician for this discussion after completion of the baseline surveys.	145		2020-07-11				ACA survey: ACA was presented to participants randomized to that group via a touchscreen computer. Participants in the ACA group answered a series of preference-based questions to elicit their values across each of the eight treatment attributes and through various combinations of those attributes. Immediately following completion of the ACA survey, the printed results were provided to the patien…	140		2020-03-09
Hess 2015	1.5. Treatment choice: Not decided	Dec	real scenario	Primary	6 weeks after the visit or after treatment received	Asked about the treatment decision	Self report	Usual counseling: proceeded to meet with their physician for this discussion after completion of the baseline surveys.	145		2020-09-17				ACA survey: ACA was presented to participants randomized to that group via a touchscreen computer. Participants in the ACA group answered a series of preference-based questions to elicit their values across each of the eight treatment attributes and through various combinations of those attributes. Immediately following completion of the ACA survey, the printed results were provided to the patien…	140		2020-07-20
Hess 2015	1.6. Treatment choice: Declined treatment	Dec	real scenario	Primary	6 weeks after the visit or after treatment received	Asked about the treatment decision	Self report	Usual counseling: proceeded to meet with their physician for this discussion after completion of the baseline surveys.	145		2020-03-08				ACA survey: ACA was presented to participants randomized to that group via a touchscreen computer. Participants in the ACA group answered a series of preference-based questions to elicit their values across each of the eight treatment attributes and through various combinations of those attributes. Immediately following completion of the ACA survey, the printed results were provided to the patien…	140		2020-07-05
Hess 2015	1.7. Treatment choice: Other	Dec	real scenario	Primary	6 weeks after the visit or after treatment received	Asked about the treatment decision	Self report	Usual counseling: proceeded to meet with their physician for this discussion after completion of the baseline surveys.	145		11.0				ACA survey: ACA was presented to participants randomized to that group via a touchscreen computer. Participants in the ACA group answered a series of preference-based questions to elicit their values across each of the eight treatment attributes and through various combinations of those attributes. Immediately following completion of the ACA survey, the printed results were provided to the patien…	140		5.0
Hess 2015	2.1. Patient preference of attribute: treatment efficacy	Values	real scenario	Secondary	6 weeks after the visit or after treatment received	Adaptive conjoint analysis (ACA) survey developed by the research team	Unclear, perhaps externally assessed because results were computer generated and then presented to patients and clinicians for discussion	Usual counseling: proceeded to meet with their physician for this discussion after completion of the baseline surveys.	NA					Only reported for ACA group	ACA survey: ACA was presented to participants randomized to that group via a touchscreen computer. Participants in the ACA group answered a series of preference-based questions to elicit their values across each of the eight treatment attributes and through various combinations of those attributes. Immediately following completion of the ACA survey, the printed results were provided to the patien…	183	2020-06-15	2020-08-05		14.9-16.5
Hess 2015	2.2. Patient preference of attribute: impact on sexual function	Values	real scenario	Secondary	Before the visit	Adaptive conjoint analysis (ACA) survey developed by the research team	Unclear, perhaps externally assessed because results were computer generated and then presented to patients and clinicians for discussion	Usual counseling: proceeded to meet with their physician for this discussion after completion of the baseline surveys.	NA					Only reported for ACA group	ACA survey: ACA was presented to participants randomized to that group via a touchscreen computer. Participants in the ACA group answered a series of preference-based questions to elicit their values across each of the eight treatment attributes and through various combinations of those attributes. Immediately following completion of the ACA survey, the printed results were provided to the patien…	183	2020-07-13	2020-01-06		12.9-14.7
Hess 2015	2.3. Patient preference of attribute: cost	Values	real scenario	Secondary	Before the visit	Adaptive conjoint analysis (ACA) survey developed by the research team	Unclear, perhaps externally assessed because results were computer generated and then presented to patients and clinicians for discussion	Usual counseling: proceeded to meet with their physician for this discussion after completion of the baseline surveys.	NA					Only reported for ACA group	ACA survey: ACA was presented to participants randomized to that group via a touchscreen computer. Participants in the ACA group answered a series of preference-based questions to elicit their values across each of the eight treatment attributes and through various combinations of those attributes. Immediately following completion of the ACA survey, the printed results were provided to the patien…	183	2020-07-13	2020-03-05		13.0-14.5
Hess 2015	2.4. Patient preference of attribute: need for additional medical visits	Values	real scenario	Secondary	Before the visit	Adaptive conjoint analysis (ACA) survey developed by the research team	Unclear, perhaps externally assessed because results were computer generated and then presented to patients and clinicians for discussion	Usual counseling: proceeded to meet with their physician for this discussion after completion of the baseline surveys.	NA					Only reported for ACA group	ACA survey: ACA was presented to participants randomized to that group via a touchscreen computer. Participants in the ACA group answered a series of preference-based questions to elicit their values across each of the eight treatment attributes and through various combinations of those attributes. Immediately following completion of the ACA survey, the printed results were provided to the patien…	183	2020-03-13	2020-05-05		12.5-14.1
Hess 2015	2.5. Patient preference of attribute: impact on fertility	Values	real scenario	Secondary	Before the visit	Adaptive conjoint analysis (ACA) survey developed by the research team	Unclear, perhaps externally assessed because results were computer generated and then presented to patients and clinicians for discussion	Usual counseling: proceeded to meet with their physician for this discussion after completion of the baseline surveys.	NA					Only reported for ACA group	ACA survey: ACA was presented to participants randomized to that group via a touchscreen computer. Participants in the ACA group answered a series of preference-based questions to elicit their values across each of the eight treatment attributes and through various combinations of those attributes. Immediately following completion of the ACA survey, the printed results were provided to the patien…	183	2020-02-12	2020-08-05		11.3-13.0
Hess 2015	2.6. Patient preference of attribute: recovery time	Values	real scenario	Secondary	Before the visit	Adaptive conjoint analysis (ACA) survey developed by the research team	Unclear, perhaps externally assessed because results were computer generated and then presented to patients and clinicians for discussion	Usual counseling: proceeded to meet with their physician for this discussion after completion of the baseline surveys.	NA					Only reported for ACA group	ACA survey: ACA was presented to participants randomized to that group via a touchscreen computer. Participants in the ACA group answered a series of preference-based questions to elicit their values across each of the eight treatment attributes and through various combinations of those attributes. Immediately following completion of the ACA survey, the printed results were provided to the patien…	183	2020-02-11	2020-08-04		10.5-11.9
Hess 2015	2.7. Patient preference of attribute: need to take pills	Values	real scenario	Secondary	Before the visit	Adaptive conjoint analysis (ACA) survey developed by the research team	Unclear, perhaps externally assessed because results were computer generated and then presented to patients and clinicians for discussion	Usual counseling: proceeded to meet with their physician for this discussion after completion of the baseline surveys.	NA					Only reported for ACA group	ACA survey: ACA was presented to participants randomized to that group via a touchscreen computer. Participants in the ACA group answered a series of preference-based questions to elicit their values across each of the eight treatment attributes and through various combinations of those attributes. Immediately following completion of the ACA survey, the printed results were provided to the patien…	183	2020-02-10	2020-05-05		9.4-11.0
Hess 2015	2.8. Patient preference of attribute: permanence of treatment choice	Values	real scenario	Secondary	Before the visit	Adaptive conjoint analysis (ACA) survey developed by the research team	Unclear, perhaps externally assessed because results were computer generated and then presented to patients and clinicians for discussion	Usual counseling: proceeded to meet with their physician for this discussion after completion of the baseline surveys.	NA					Only reported for ACA group	ACA survey: ACA was presented to participants randomized to that group via a touchscreen computer. Participants in the ACA group answered a series of preference-based questions to elicit their values across each of the eight treatment attributes and through various combinations of those attributes. Immediately following completion of the ACA survey, the printed results were provided to the patien…	183	10.0	2020-05-05		9.2-10.8
Hess 2015	3. Satisfaction with care	Care	real scenario	Primary	6 weeks after the visit or after treatment received	Functional Assessment of Chronic Illness Therapy-Treatment Satisfaction-Patient Scale (FACIT-TS-PS)		Usual counseling: proceeded to meet with their physician for this discussion after completion of the baseline surveys.	139 (11 excluded due to incomplete)	35.75		NA	34.2–37.3	p = 0.98	ACA survey: ACA was presented to participants randomized to that group via a touchscreen computer. Participants in the ACA group answered a series of preference-based questions to elicit their values across each of the eight treatment attributes and through various combinations of those attributes. Immediately following completion of the ACA survey, the printed results were provided to the patien…	138 (2 excluded due to incomplete)	35.72		NA	34.0–37.4
Hess 2015	4. Decision regret	Feel	real scenario	Primary	6 weeks after the visit or after treatment received	Decision Regret Scale. Four subscales (interpersonal, decision making, trust, and overall subscale)		Usual counseling: proceeded to meet with their physician for this discussion after completion of the baseline surveys.	138 (12 excluded due to incomplete)	26.7		NA	22.9–30.4	p = 0.54	ACA survey: ACA was presented to participants randomized to that group via a touchscreen computer. Participants in the ACA group answered a series of preference-based questions to elicit their values across each of the eight treatment attributes and through various combinations of those attributes. Immediately following completion of the ACA survey, the printed results were provided to the patien…	132 (8 excluded due to incomplete)	25.1		NA	21.7–28.5
Hopkin 2019	1. Decisional conflict	DCS	hypothetical scenario	Primary	After ranking Statins	Decisional Conflict Scale: 10-Item Format.	Self report	Control: Parallel groups to view either a set of bar charts showing rankings of benefits and harms of different statin	136	23.13		20.34			Intervention: The bar charts followed by an interactive tool for statins	122	14.59		15.04		p = 0.001
Hopkin 2019	2. Decision self-efficacy	Unc	hypothetical scenario	Secondary	After ranking Statins	Decision Self-Efficacy Scale; The scale comprises 11 items rated along a 5-point scale ranging from not at all confident to very confident, and the combined scores are converted to a 0 to 100 scale	Self report	Control: Parallel groups to view either a set of bar charts showing rankings of benefits and harms of different statin	136	82.4		9.96			Intervention: The bar charts followed by an interactive tool for statins	122	82.86		10.56		p = 0.360
Hopkin 2019	3. Preparation for decision making	Interv	hypothetical scenario	Secondary	After ranking Statins	Preparation For Decision Making (PDM) scale; . The full scale has 10 items, but a single was omitted; Converts to 0-100	Self report	Control: Parallel groups to view either a set of bar charts showing rankings of benefits and harms of different statin	136	91.91		18.04			Intervention: The bar charts followed by an interactive tool for statins	122	96.11		18.07		p = 0.031
Hopkin 2019	4.1. Overall ranking of statins: Atorvastatin	Values	hypothetical scenario	Secondary	Before and after	Participants ranked 5 statins in first, second and third place	Self report	Control: Parallel groups to view either a set of bar charts showing rankings of benefits and harms of different statin	136		18			Ranked first choice. From appendix III	Intervention: The bar charts followed by an interactive tool for statins	122		2020-07-10			Ranked first choice. From appendix III
Hopkin 2019	4.2. Overall ranking of statins: Lovastatin	Values	hypothetical scenario	Secondary	Before and after	Participants ranked 5 statins in first, second and third place	Self report	Control: Parallel groups to view either a set of bar charts showing rankings of benefits and harms of different statin	136		2020-09-04			Ranked first choice. From appendix III	Intervention: The bar charts followed by an interactive tool for statins	122		2020-05-02			Ranked first choice. From appendix III
Hopkin 2019	4.3. Overall ranking of statins: Pravastatin	Values	hypothetical scenario	Secondary	Before and after	Participants ranked 5 statins in first, second and third place	Self report	Control: Parallel groups to view either a set of bar charts showing rankings of benefits and harms of different statin	136		9			Ranked first choice. From appendix III	Intervention: The bar charts followed by an interactive tool for statins	122		2020-01-04			Ranked first choice. From appendix III
Hopkin 2019	4.4. Overall ranking of statins: Rosuvastatin	Values	hypothetical scenario	Secondary	Before and after	Participants ranked 5 statins in first, second and third place	Self report	Control: Parallel groups to view either a set of bar charts showing rankings of benefits and harms of different statin	136		2020-07-05			Ranked first choice. From appendix III	Intervention: The bar charts followed by an interactive tool for statins	122		0.8			Ranked first choice. From appendix III
Hopkin 2019	4.5. Overall ranking of statins: Simvastatin	Values	hypothetical scenario	Secondary	Before and after	Participants ranked 5 statins in first, second and third place	Self report	Control: Parallel groups to view either a set of bar charts showing rankings of benefits and harms of different statin	136		62.3			Ranked first choice. From appendix III	Intervention: The bar charts followed by an interactive tool for statins	122		82.8			Ranked first choice. From appendix III
Hutyra 2019	1.1. Treatment choice: arthroscopic surgical repair	Dec	hypothetical scenario	Primary	After completing the intervention or control tool.	The decision model aggregated the evidence (level Iand II studies) and used a Monte Carlo simulation to provide one of the following treatment recommendations to the study team regarding each respondent	Externally assessed	A text-based decision aid was created to control for the shoulder dislocation information provided in both tools and to isolate the impact of individual preference measurement in the intervention	99		26				The decision model aggregated the evidence (level I and II studies) and used a Monte Carlo simulation to provide one of the following treatment recommendations to the study team regarding each respondent	100		43
Hutyra 2019	1.2. Treatment choice: nonoperative treatment	Dec	hypothetical scenario	Primary	After completing the intervention or control tool.	The decision model aggregated the evidence (level Iand II studies) and used a Monte Carlo simulation to provide one of the following treatment recommendations to the study team regarding each respondent	Externally assessed	A text-based decision aid was created to control for the shoulder dislocation information provided in both tools and to isolate the impact of individual preference measurement in the intervention	99		61				Intervention: The electronic instrument collected demographic information, provided information on FTASD, introduced treatment attributes, guided respondents through an ACA exercise to measure preferences for various processes and outcomes of treatment, and displayed a personalized graph of attribute importance values summed to 100%	100		25
Hutyra 2019	1.3. Treatment choice: unsure	Dec	hypothetical scenario	Primary	After completing the intervention or control tool.	The decision model aggregated the evidence (level I and II studies) and used a Monte Carlo simulation to provide one of the following treatment recommendations to the study team regarding each respondent	Externally assessed	A text-based decision aid was created to control for the shoulder dislocation information provided in both tools and to isolate the impact of individual preference measurement in the intervention	99		12				Intervention: The electronic instrument collected demographic information, provided information on FTASD, introduced treatment attributes, guided respondents through an ACA exercise to measure preferences for various processes and outcomes of treatment, and displayed a personalized graph of attribute importance values summed to 100%	100		31
Hutyra 2019	2. Decisional conflict scale	DCS	hypothetical scenario	secondary	After completing the intervention or control tool.	16-item Decisional Conflict Scale	Self report	A text-based decision aid was created to control for the shoulder dislocation information provided in both tools and to isolate the impact of individual preference measurement in the intervention	99	25.21		NA		p = 0.080	Intervention: The electronic instrument collected demographic information, provided information on FTASD, introduced treatment attributes, guided respondents through an ACA exercise to measure preferences for various processes and outcomes of treatment, and displayed a personalized graph of attribute importance values summed to 100%	100	27.15		NA		p = 0.080
Hutyra 2019	3. Stage of decision making	Prep	hypothetical scenario	Secondary	After completing the intervention or control tool.	Question asking how far along the participant was in making a decision	Self report	A text-based decision aid was created to control for the shoulder dislocation information provided in both tools and to isolate the impact of individual preference measurement in the intervention	99		39.4			p = 0.178	Intervention: The electronic instrument collected demographic information, provided information on FTASD, introduced treatment attributes, guided respondents through an ACA exercise to measure preferences for various processes and outcomes of treatment, and displayed a personalized graph of attribute importance values summed to 100%	100		29.3	NA		p = 0.178
Hutyra 2019	4. Patient activation and engagement	Other: Engagement in decision making	hypothetical scenario	Secondary	After completing the intervention or control tool.	Series of 6 questions on a 100-point scale, adapted from the Patient Activation Measure, with higher scores indicating greater activation	Self report	A text-based decision aid was created to control for the shoulder dislocation information provided in both tools and to isolate the impact of individual preference measurement in the intervention	99	85.23		NA		p = 0.572	Intervention: The electronic instrument collected demographic information, provided information on FTASD, introduced treatment attributes, guided respondents through an ACA exercise to measure preferences for various processes and outcomes of treatment, and displayed a personalized graph of attribute importance values summed to 100%	100	84.61				p = 0.572
Hutyra 2019	5. Awareness of preference-sensitive decisions	Other	hypothetical scenario	Secondary	After completing the intervention or control tool.	Personal reflection questions.	Self report	A text-based decision aid was created to control for the shoulder dislocation information provided in both tools and to isolate the impact of individual preference measurement in the intervention	99		81			p = 0.057	Intervention: The electronic instrument collected demographic information, provided information on FTASD, introduced treatment attributes, guided respondents through an ACA exercise to measure preferences for various processes and outcomes of treatment, and displayed a personalized graph of attribute importance values summed to 100%	100		88			p = 0.057
Hutyra 2019	6. Knowledge retention	Know	hypothetical scenario	Secondary	After completing the intervention or control tool.	Measured based on educational information provided in both tools	Self report	A text-based decision aid was created to control for the shoulder dislocation information provided in both tools and to isolate the impact of individual preference measurement in the intervention	99		73			p = 0,190	Intervention: The electronic instrument collected demographic information, provided information on FTASD, introduced treatment attributes, guided respondents through an ACA exercise to measure preferences for various processes and outcomes of treatment, and displayed a personalized graph of attribute importance values summed to 100%	100		71			p = 0,190
Hutyra 2019	7.1. Acceptability of the instruments: appropriate length	Interv	hypothetical scenario	Secondary	After completing the intervention or control tool.	Questions adapted from an osteoporosis-based decision tool	Self report	A text-based decision aid was created to control for the shoulder dislocation information provided in both tools and to isolate the impact of individual preference measurement in the intervention	99		92			p = 0.024	Intervention: The electronic instrument collected demographic information, provided information on FTASD, introduced treatment attributes, guided respondents through an ACA exercise to measure preferences for various processes and outcomes of treatment, and displayed a personalized graph of attribute importance values summed to 100%	100		81			p = 0.024
Hutyra 2019	7.2. Acceptability of the instruments: right amount of information	Interv	hypothetical scenario	Secondary	After completing the intervention or control tool.	Questions adapted from an osteoporosis-based decision tool	Self report	A text-based decision aid was created to control for the shoulder dislocation information provided in both tools and to isolate the impact of individual preference measurement in the intervention	99		84			p = 0.118	Intervention: The electronic instrument collected demographic information, provided information on FTASD, introduced treatment attributes, guided respondents through an ACA exercise to measure preferences for various processes and outcomes of treatment, and displayed a personalized graph of attribute importance values summed to 100%	100		83			p = 0.118
Hutyra 2019	7.3. Acceptability of the instruments: information is easy to understand	Interv	hypothetical scenario	Secondary	After completing the intervention or control tool.	Questions adapted from an osteoporosis-based decision tool	Self report	A text-based decision aid was created to control for the shoulder dislocation information provided in both tools and to isolate the impact of individual preference measurement in the intervention	99		91			p = 0.678	Intervention: The electronic instrument collected demographic information, provided information on FTASD, introduced treatment attributes, guided respondents through an ACA exercise to measure preferences for various processes and outcomes of treatment, and displayed a personalized graph of attribute importance values summed to 100%	100		87			p = 0.678
Hutyra 2019	7.4. Acceptability of the instruments: helps think deeply about risks and benefits	Interv	hypothetical scenario	Secondary	After completing the intervention or control tool.	Questions adapted from an osteoporosis-based decision tool	Self report	A text-based decision aid was created to control for the shoulder dislocation information provided in both tools and to isolate the impact of individual preference measurement in the intervention	99		89			p = 0.658	Intervention: The electronic instrument collected demographic information, provided information on FTASD, introduced treatment attributes, guided respondents through an ACA exercise to measure preferences for various processes and outcomes of treatment, and displayed a personalized graph of attribute importance values summed to 100%	100		86			p = 0.658
Hutyra 2019	7.5. Acceptability of the instruments: balanced treatment information	Interv	hypothetical scenario	Secondary	After completing the intervention or control tool.	Questions adapted from an osteoporosis-based decision tool	Self report	A text-based decision aid was created to control for the shoulder dislocation information provided in both tools and to isolate the impact of individual preference measurement in the intervention	99		80			p = 0.400	Intervention: The electronic instrument collected demographic information, provided information on FTASD, introduced treatment attributes, guided respondents through an ACA exercise to measure preferences for various processes and outcomes of treatment, and displayed a personalized graph of attribute importance values summed to 100%	100		74			p = 0.400
Hutyra 2019	7.6. Acceptability of the instruments: usefulness	Interv	hypothetical scenario	Secondary	After completing the intervention or control tool.	Questions adapted from an osteoporosis-based decision tool	Self report	A text-based decision aid was created to control for the shoulder dislocation information provided in both tools and to isolate the impact of individual preference measurement in the intervention	99		94			p = 0.747	Intervention: The electronic instrument collected demographic information, provided information on FTASD, introduced treatment attributes, guided respondents through an ACA exercise to measure preferences for various processes and outcomes of treatment, and displayed a personalized graph of attribute importance values summed to 100%	100		96			p = 0.747
Hutyra 2019	7.7. Acceptability of the instruments: applicable to personal circumstances	Interv	hypothetical scenario	Secondary	After completing the intervention or control tool.	Questions adapted from an osteoporosis-based decision tool	Self report	A text-based decision aid was created to control for the shoulder dislocation information provided in both tools and to isolate the impact of individual preference measurement in the intervention	99		85			p = 0.198	Intervention: The electronic instrument collected demographic information, provided information on FTASD, introduced treatment attributes, guided respondents through an ACA exercise to measure preferences for various processes and outcomes of treatment, and displayed a personalized graph of attribute importance values summed to 100%	100		91			p = 0.198
Jayadevappa 2015	1.1. Satisfaction with care: general satisfaction	Care	real scenario	Primary	At baseline and at follow-up	Patient Satisfaction Questionnaire (PSQ-18) 18 items are consolidated into seven subscales to assess satisfaction with medical care and six aspects of care	Self report	The usual care group participants received usual care consisting of standard educational material about PCa treatments	350	0.07		NA		p < 0.001	Intervention group completed the Web-based ACA tool, PreProCare, to assess their individual preferences. In this three-part tool, a brief introduction to the tool was provided in part 1. In part 2, the participants ranked the attributes of various treatments (not important to extremely important). In part 3, choice scenarios consisting of combinations of attributes were presented based on the att…	343	0.44		NA		Note that these are not absolute scores, they are changes in scores over 24 months. See Table 2.
Jayadevappa 2015	1.2. Satisfaction with care: general satisfaction	Care	real scenario	Primary	At baseline and at follow-up	Patient Satisfaction Questionnaire (PSQ-18) 18 items are consolidated into seven subscales to assess satisfaction with medical care and six aspects of care	Self report	The usual care group participants received usual care consisting of standard educational material about PCa treatments	350	0.004		NA		p < 0.001	Intervention group completed the Web-based ACA tool, PreProCare, to assess their individual preferences. In this three-part tool, a brief introduction to the tool was provided in part 1. In part 2, the participants ranked the attributes of various treatments (not important to extremely important). In part 3, choice scenarios consisting of combinations of attributes were presented based on the att…	343	0.42		NA		Note that these are not absolute scores, they are changes in scores over 24 months. See Table 2.
Jayadevappa 2015	1.3. Satisfaction with care: general satisfaction	Care	real scenario	Primary	At baseline and at follow-up	Patient Satisfaction Questionnaire (PSQ-18) 18 items are consolidated into seven subscales to assess satisfaction with medical care and six aspects of care	Self report	The usual care group participants received usual care consisting of standard educational material about PCa treatments	350	-0.06		NA		p = 0.002	Intervention group completed the Web-based ACA tool, PreProCare, to assess their individual preferences. In this three-part tool, a brief introduction to the tool was provided in part 1. In part 2, the participants ranked the attributes of various treatments (not important to extremely important). In part 3, choice scenarios consisting of combinations of attributes were presented based on the att…	343	0.25		NA		Note that these are not absolute scores, they are changes in scores over 24 months. See Table 2.
Jayadevappa 2015	1.4. Satisfaction with care: general satisfaction	Care	real scenario	Primary	At baseline and at follow-up	Patient Satisfaction Questionnaire (PSQ-18) 18 items are consolidated into seven subscales to assess satisfaction with medical care and six aspects of care	Self report	The usual care group participants received usual care consisting of standard educational material about PCa treatments	350	-0.09		NA		p < 0.001	Intervention group completed the Web-based ACA tool, PreProCare, to assess their individual preferences. In this three-part tool, a brief introduction to the tool was provided in part 1. In part 2, the participants ranked the attributes of various treatments (not important to extremely important). In part 3, choice scenarios consisting of combinations of attributes were presented based on the att…	343	0.34		NA		Note that these are not absolute scores, they are changes in scores over 24 months. See Table 2.
Jayadevappa 2015	1.5. Satisfaction with care: general satisfaction	Care	real scenario	Primary	At baseline and at follow-up	Patient Satisfaction Questionnaire (PSQ-18) 18 items are consolidated into seven subscales to assess satisfaction with medical care and six aspects of care	Self report	The usual care group participants received usual care consisting of standard educational material about PCa treatments	350	-0.04		NA		p < 0.001	Intervention group completed the Web-based ACA tool, PreProCare, to assess their individual preferences. In this three-part tool, a brief introduction to the tool was provided in part 1. In part 2, the participants ranked the attributes of various treatments (not important to extremely important). In part 3, choice scenarios consisting of combinations of attributes were presented based on the att…	343	0.48		NA		Note that these are not absolute scores, they are changes in scores over 24 months. See Table 2.
Jayadevappa 2015	1.6. Satisfaction with care: general satisfaction	Care	real scenario	Primary	At baseline and at follow-up	Patient Satisfaction Questionnaire (PSQ-18) 18 items are consolidated into seven subscales to assess satisfaction with medical care and six aspects of care	Self report	The usual care group participants received usual care consisting of standard educational material about PCa treatments	350	-0.02		NA		p < 0.001	Intervention group completed the Web-based ACA tool, PreProCare, to assess their individual preferences. In this three-part tool, a brief introduction to the tool was provided in part 1. In part 2, the participants ranked the attributes of various treatments (not important to extremely important). In part 3, choice scenarios consisting of combinations of attributes were presented based on the att…	343	0.39		NA		Note that these are not absolute scores, they are changes in scores over 24 months. See Table 2.
Jayadevappa 2015	1.7. Satisfaction with care: general satisfaction	Care	real scenario	Primary	At baseline and at follow-up	Patient Satisfaction Questionnaire (PSQ-18) 18 items are consolidated into seven subscales to assess satisfaction with medical care and six aspects of care	Self report	The usual care group participants received usual care consisting of standard educational material about PCa treatments	350	-0.03		NA		p < 0.001	Intervention group completed the Web-based ACA tool, PreProCare, to assess their individual preferences. In this three-part tool, a brief introduction to the tool was provided in part 1. In part 2, the participants ranked the attributes of various treatments (not important to extremely important). In part 3, choice scenarios consisting of combinations of attributes were presented based on the att…	343	0.41		NA		Note that these are not absolute scores, they are changes in scores over 24 months. See Table 2.
Jayadevappa 2015	2.1. Satisfaction with decision: adequately informed	Feel	real scenario	Secondary	At follow-up (reported here are the 24 month follow-up results	6-item Satisfaction with Decision (SWD) scale (score ranges between 1 and 5)	Self report	The usual care group participants received usual care consisting of standard educational material about PCa treatments	350		91			p = 0.001	Intervention group completed the Web-based ACA tool, PreProCare, to assess their individual preferences. In this three-part tool, a brief introduction to the tool was provided in part 1. In part 2, the participants ranked the attributes of various treatments (not important to extremely important). In part 3, choice scenarios consisting of combinations of attributes were presented based on the att…	343		98			Satisfaction at 24 months which is the last data collection point (there is also data for 3, 6, and 12 months)
Jayadevappa 2015	2.2. Satisfaction with decision: best for me personally	Congru	real scenario	Secondary	At follow-up (reported here are the 24 month follow-up results	6-item Satisfaction with Decision (SWD) scale (score ranges between 1 and 5)	Self report	The usual care group participants received usual care consisting of standard educational material about PCa treatments	350		90			p < 0.001	Intervention group completed the Web-based ACA tool, PreProCare, to assess their individual preferences. In this three-part tool, a brief introduction to the tool was provided in part 1. In part 2, the participants ranked the attributes of various treatments (not important to extremely important). In part 3, choice scenarios consisting of combinations of attributes were presented based on the att…	343		99			Satisfaction at 24 months which is the last data collection point (there is also data for 3, 6, and 12 months)
Jayadevappa 2015	2.3. Satisfaction with decision: consistent with values	Congru	real scenario	Secondary	At follow-up (reported here are the 24 month follow-up results	6-item Satisfaction with Decision (SWD) scale (score ranges between 1 and 5)	Self report	The usual care group participants received usual care consisting of standard educational material about PCa treatments	350		94			p = 0.014	Intervention group completed the Web-based ACA tool, PreProCare, to assess their individual preferences. In this three-part tool, a brief introduction to the tool was provided in part 1. In part 2, the participants ranked the attributes of various treatments (not important to extremely important). In part 3, choice scenarios consisting of combinations of attributes were presented based on the att…	343		95			Satisfaction at 24 months which is the last data collection point (there is also data for 3, 6, and 12 months)
Jayadevappa 2015	2.4. Satisfaction with decision: expect to carry out decision made	Other	real scenario	Secondary	At follow-up (reported here are the 24 month follow-up results	6-item Satisfaction with Decision (SWD) scale (score ranges between 1 and 5)	Self report	The usual care group participants received usual care consisting of standard educational material about PCa treatments	350		93			p = 0.009	Intervention group completed the Web-based ACA tool, PreProCare, to assess their individual preferences. In this three-part tool, a brief introduction to the tool was provided in part 1. In part 2, the participants ranked the attributes of various treatments (not important to extremely important). In part 3, choice scenarios consisting of combinations of attributes were presented based on the att…	343		99			Satisfaction at 24 months which is the last data collection point (there is also data for 3, 6, and 12 months)
Jayadevappa 2015	2.5. Satisfaction with decision: this was my decision to make	Feel	real scenario	Secondary	At follow-up (reported here are the 24 month follow-up results	6-item Satisfaction with Decision (SWD) scale (score ranges between 1 and 5)	Self report	The usual care group participants received usual care consisting of standard educational material about PCa treatments	350		95			p = 0.071	Intervention group completed the Web-based ACA tool, PreProCare, to assess their individual preferences. In this three-part tool, a brief introduction to the tool was provided in part 1. In part 2, the participants ranked the attributes of various treatments (not important to extremely important). In part 3, choice scenarios consisting of combinations of attributes were presented based on the att…	343		98			Satisfaction at 24 months which is the last data collection point (there is also data for 3, 6, and 12 months)
Jayadevappa 2015	2.6. Satisfaction with decision: satisfied with my decision	Feel	real scenario	Secondary	At follow-up (reported here are the 24 month follow-up results	6-item Satisfaction with Decision (SWD) scale (score ranges between 1 and 5)	Self report	The usual care group participants received usual care consisting of standard educational material about PCa treatments	350		90			p = 0.001	Intervention group completed the Web-based ACA tool, PreProCare, to assess their individual preferences. In this three-part tool, a brief introduction to the tool was provided in part 1. In part 2, the participants ranked the attributes of various treatments (not important to extremely important). In part 3, choice scenarios consisting of combinations of attributes were presented based on the att…	343		98			Satisfaction at 24 months which is the last data collection point (there is also data for 3, 6, and 12 months)
Jayadevappa 2015	3.1. No decision regret: wonder if better off with a different treatment\	Unc	real scenario	Secondary	At follow-up (reported here are the 24 month follow-up results	The Memorial Anxiety Scale for Prostate Cancer (MAX-PC) five-item regret subscale (score ranges between 0 and 100)	Self report	The usual care group participants received usual care consisting of standard educational material about PCa treatments	350		60			p = 0.005	Intervention group completed the Web-based ACA tool, PreProCare, to assess their individual preferences. In this three-part tool, a brief introduction to the tool was provided in part 1. In part 2, the participants ranked the attributes of various treatments (not important to extremely important). In part 3, choice scenarios consisting of combinations of attributes were presented based on the att…	343		73			Decision regret at 24 months which is the last data collection point (there is also data for 3, 6, and 12 months)
Jayadevappa 2015	3.2. No decision regret: wonder if worthwhile being treated at all	Unc	real scenario	Secondary	At follow-up (reported here are the 24 month follow-up results	The Memorial Anxiety Scale for Prostate Cancer (MAX-PC) five-item regret subscale (score ranges between 0 and 100)	Self report	The usual care group participants received usual care consisting of standard educational material about PCa treatments	350		73			p = 0.002	Intervention group completed the Web-based ACA tool, PreProCare, to assess their individual preferences. In this three-part tool, a brief introduction to the tool was provided in part 1. In part 2, the participants ranked the attributes of various treatments (not important to extremely important). In part 3, choice scenarios consisting of combinations of attributes were presented based on the att…	343		85			Decision regret at 24 months which is the last data collection point (there is also data for 3, 6, and 12 months)
Jayadevappa 2015	3.3. No decision regret: feel the treatment was the wrong one	Unc	real scenario	Secondary	At follow-up (reported here are the 24 month follow-up results	The Memorial Anxiety Scale for Prostate Cancer (MAX-PC) five-item regret subscale (score ranges between 0 and 100)	Self report	The usual care group participants received usual care consisting of standard educational material about PCa treatments	350		71			p < 0.001	Intervention group completed the Web-based ACA tool, PreProCare, to assess their individual preferences. In this three-part tool, a brief introduction to the tool was provided in part 1. In part 2, the participants ranked the attributes of various treatments (not important to extremely important). In part 3, choice scenarios consisting of combinations of attributes were presented based on the att…	343		88			Decision regret at 24 months which is the last data collection point (there is also data for 3, 6, and 12 months)
Jayadevappa 2015	3.4. No decision regret: wonder if would choose some other treatment	Unc	real scenario	Secondary	At follow-up (reported here are the 24 month follow-up results	The Memorial Anxiety Scale for Prostate Cancer (MAX-PC) five-item regret subscale (score ranges between 0 and 100)	Self report	The usual care group participants received usual care consisting of standard educational material about PCa treatments	350		73			p < 0.001	Intervention group completed the Web-based ACA tool, PreProCare, to assess their individual preferences. In this three-part tool, a brief introduction to the tool was provided in part 1. In part 2, the participants ranked the attributes of various treatments (not important to extremely important). In part 3, choice scenarios consisting of combinations of attributes were presented based on the att…	343		86			Decision regret at 24 months which is the last data collection point (there is also data for 3, 6, and 12 months)
Jayadevappa 2015	3.5. No decision regret: wish I could change my mind about the treatment I chose	Unc	real scenario	Secondary	At follow-up (reported here are the 24 month follow-up results	The Memorial Anxiety Scale for Prostate Cancer (MAX-PC) five-item regret subscale (score ranges between 0 and 100)	Self report	The usual care group participants received usual care consisting of standard educational material about PCa treatments	350		73			p = 0.002	Intervention group completed the Web-based ACA tool, PreProCare, to assess their individual preferences. In this three-part tool, a brief introduction to the tool was provided in part 1. In part 2, the participants ranked the attributes of various treatments (not important to extremely important). In part 3, choice scenarios consisting of combinations of attributes were presented based on the att…	343		86			Decision regret at 24 months which is the last data collection point (there is also data for 3, 6, and 12 months)
Jayadevappa 2015	4.1. Treatment choice: active surveillance - low risk group	Dec	real scenario	Secondary	At follow-up	Medical charts and self-report	Both	The usual care group participants received usual care consisting of standard educational material about PCa treatments	120		54.2			p = 0.24	Intervention group completed the Web-based ACA tool, PreProCare, to assess their individual preferences. In this three-part tool, a brief introduction to the tool was provided in part 1. In part 2, the participants ranked the attributes of various treatments (not important to extremely important). In part 3, choice scenarios consisting of combinations of attributes were presented based on the att…	110		65.5
Jayadevappa 2015	4.2. Treatment choice: active surveillance - intermediate risk group	Dec	real scenario	Secondary	At follow-up	Medical charts and self-report	Both	The usual care group participants received usual care consisting of standard educational material about PCa treatments	109		2020-09-12			p = 0.76	Intervention group completed the Web-based ACA tool, PreProCare, to assess their individual preferences. In this three-part tool, a brief introduction to the tool was provided in part 1. In part 2, the participants ranked the attributes of various treatments (not important to extremely important). In part 3, choice scenarios consisting of combinations of attributes were presented based on the att…	120		2020-07-11
Jayadevappa 2015	4.3. Treatment choice: active surveillance - high risk group	Dec	real scenario	Secondary	At follow-up	Medical charts and self-report	Both	The usual care group participants received usual care consisting of standard educational material about PCa treatments	112		2020-05-05			p < 0.001	Intervention group completed the Web-based ACA tool, PreProCare, to assess their individual preferences. In this three-part tool, a brief introduction to the tool was provided in part 1. In part 2, the participants ranked the attributes of various treatments (not important to extremely important). In part 3, choice scenarios consisting of combinations of attributes were presented based on the att…	103		2020-07-06
Jayadevappa 2015	4.4. Treatment choice: surgery - low risk group	Dec	real scenario	Secondary	At follow-up	Medical charts and self-report	Both	The usual care group participants received usual care consisting of standard educational material about PCa treatments	120		36.7			p < 0.001	Intervention group completed the Web-based ACA tool, PreProCare, to assess their individual preferences. In this three-part tool, a brief introduction to the tool was provided in part 1. In part 2, the participants ranked the attributes of various treatments (not important to extremely important). In part 3, choice scenarios consisting of combinations of attributes were presented based on the att…	110		2020-03-27
Jayadevappa 2015	4.5. Treatment choice: surgery - intermediate risk group	Dec	real scenario	Secondary	At follow-up	Medical charts and self-report	Both	The usual care group participants received usual care consisting of standard educational material about PCa treatments	109		64.8			p < 0.001	Intervention group completed the Web-based ACA tool, PreProCare, to assess their individual preferences. In this three-part tool, a brief introduction to the tool was provided in part 1. In part 2, the participants ranked the attributes of various treatments (not important to extremely important). In part 3, choice scenarios consisting of combinations of attributes were presented based on the att…	120		65.8
Jayadevappa 2015	4.6. Treatment choice: surgery - high risk group	Dec	real scenario	Secondary	At follow-up	Medical charts and self-report	Both	The usual care group participants received usual care consisting of standard educational material about PCa treatments	112		71.6			p < 0.001	Intervention group completed the Web-based ACA tool, PreProCare, to assess their individual preferences. In this three-part tool, a brief introduction to the tool was provided in part 1. In part 2, the participants ranked the attributes of various treatments (not important to extremely important). In part 3, choice scenarios consisting of combinations of attributes were presented based on the att…	103		67.6
Jayadevappa 2015	4.7. Treatment choice: radiation - low risk group	Dec	real scenario	Secondary	At follow-up	Medical charts and self-report	Both	The usual care group participants received usual care consisting of standard educational material about PCa treatments	120		2020-02-09			p < 0.001	Intervention group completed the Web-based ACA tool, PreProCare, to assess their individual preferences. In this three-part tool, a brief introduction to the tool was provided in part 1. In part 2, the participants ranked the attributes of various treatments (not important to extremely important). In part 3, choice scenarios consisting of combinations of attributes were presented based on the att…	110		2020-03-07
Jayadevappa 2015	4.8. Treatment choice: radiation - intermediate risk group	Dec	real scenario	Secondary	At follow-up	Medical charts and self-report	Both	The usual care group participants received usual care consisting of standard educational material about PCa treatments	109		2020-02-22			p < 0.001	Intervention group completed the Web-based ACA tool, PreProCare, to assess their individual preferences. In this three-part tool, a brief introduction to the tool was provided in part 1. In part 2, the participants ranked the attributes of various treatments (not important to extremely important). In part 3, choice scenarios consisting of combinations of attributes were presented based on the att…	120		2020-05-22
Jayadevappa 2015	4.9. Treatment choice: radiation - high risk group	Dec	real scenario	Secondary	At follow-up	Medical charts and self-report	Both	The usual care group participants received usual care consisting of standard educational material about PCa treatments	112		2020-09-22			p < 0.001	Intervention group completed the Web-based ACA tool, PreProCare, to assess their individual preferences. In this three-part tool, a brief introduction to the tool was provided in part 1. In part 2, the participants ranked the attributes of various treatments (not important to extremely important). In part 3, choice scenarios consisting of combinations of attributes were presented based on the att…	103		2020-07-25
Kennedy 2002	1.1.1. Health status: physical function - baseline	Health	real scenario	Primary	Follow-up questionnaires were sent at 6, 12, and 24 months post consultation. Reported here are 24-month results	Measured by SF-36 (36-item Short Form Health Survey)	Self report	Control: Usual care	204	80		NA		The numbers reported here are estimates. Maybe contact authors because these results were plotted.	DA with information: an information pack consisting of a specially designed booklet and linear video	206	78		NA			DA with interview: a structured interview with a research nurse to clarify and elicit a woman’s treatment preferences	215	81		NA
Kennedy 2002	1.1.2. Health status: physical function - 2-yr follow-up	Health	real scenario	Primary	Follow-up questionnaires were sent at 6, 12, and 24 months post consultation. Reported here are 24-month results	36-item Health Survey Short Form	Self report	Control: Usual care	204	86		NA		The numbers reported here are estimates. Maybe contact authors because these results were plotted.	DA with information: an information pack consisting of a specially designed booklet and linear video	206	88		NA			DA with interview: a structured interview with a research nurse to clarify and elicit a woman’s treatment preferences	215	87		NA
Kennedy 2002	1.2.1. Health status: social function - baseline	Health	real scenario	Primary	Follow-up questionnaires were sent at 6, 12, and 24 months post consultation. Reported here are 24-month results	36-item Health Survey Short Form	Self report	Control: Usual care	204	63		NA		The numbers reported here are estimates. Maybe contact authors because these results were plotted.	DA with information: an information pack consisting of a specially designed booklet and linear video	206	62		NA			DA with interview: a structured interview with a research nurse to clarify and elicit a woman’s treatment preferences	215	63		NA
Kennedy 2002	1.2.2. Health status: social function 2-yr follow-up	Health	real scenario	Primary	Follow-up questionnaires were sent at 6, 12, and 24 months post consultation. Reported here are 24-month results	36-item Health Survey Short Form	Self report	Control: Usual care	204	80		NA		The numbers reported here are estimates. Maybe contact authors because these results were plotted.	DA with information: an information pack consisting of a specially designed booklet and linear video	206	79		NA			DA with interview: a structured interview with a research nurse to clarify and elicit a woman’s treatment preferences	215	83		NA
Kennedy 2002	1.3.1. Health status: role physical - baseline	Health	real scenario	Primary	Follow-up questionnaires were sent at 6, 12, and 24 months post consultation. Reported here are 24-month results	36-item Health Survey Short Form	Self report	Control: Usual care	204	56		NA		The numbers reported here are estimates. Maybe contact authors because these results were plotted.	DA with information: an information pack consisting of a specially designed booklet and linear video	206	51		NA			DA with interview: a structured interview with a research nurse to clarify and elicit a woman’s treatment preferences	215	57		NA
Kennedy 2002	1.3.2. Health status: role physical - 2-yr follow-up	Health	real scenario	Primary	Follow-up questionnaires were sent at 6, 12, and 24 months post consultation. Reported here are 24-month results	36-item Health Survey Short Form	Self report	Control: Usual care	204	72		NA		The numbers reported here are estimates. Maybe contact authors because these results were plotted.	DA with information: an information pack consisting of a specially designed booklet and linear video	206	74		NA			DA with interview: a structured interview with a research nurse to clarify and elicit a woman’s treatment preferences	215	80		NA
Kennedy 2002	1.4.1. Health status: role emotional - baseline	Health	real scenario	Primary	Follow-up questionnaires were sent at 6, 12, and 24 months post consultation. Reported here are 24-month results	36-item Health Survey Short Form	Self report	Control: Usual care	204	51		NA		The numbers reported here are estimates. Maybe contact authors because these results were plotted.	DA with information: an information pack consisting of a specially designed booklet and linear video	206	52		NA			DA with interview: a structured interview with a research nurse to clarify and elicit a woman’s treatment preferences	215	58		NA
Kennedy 2002	1.4.2. Health status: role emotional - 2-yr follow-up	Health	real scenario	Primary	Follow-up questionnaires were sent at 6, 12, and 24 months post consultation. Reported here are 24-month results	36-item Health Survey Short Form	Self report	Control: Usual care	204	78		NA		The numbers reported here are estimates. Maybe contact authors because these results were plotted.	DA with information: an information pack consisting of a specially designed booklet and linear video	206	72		NA			DA with interview: a structured interview with a research nurse to clarify and elicit a woman’s treatment preferences	215	80		NA
Kennedy 2002	1.5.1. Health status: mental health - baseline	Health	real scenario	Primary	Follow-up questionnaires were sent at 6, 12, and 24 months post consultation. Reported here are 24-month results	36-item Health Survey Short Form	Self report	Control: Usual care	204	59		NA		The numbers reported here are estimates. Maybe contact authors because these results were plotted.	DA with information: an information pack consisting of a specially designed booklet and linear video	206	60		NA			DA with interview: a structured interview with a research nurse to clarify and elicit a woman’s treatment preferences	215	61		NA
Kennedy 2002	1.5.2. Health status: mental health 2-yr follow-up	Health	real scenario	Primary	Follow-up questionnaires were sent at 6, 12, and 24 months post consultation. Reported here are 24-month results	36-item Health Survey Short Form	Self report	Control: Usual care	204	70		NA		The numbers reported here are estimates. Maybe contact authors because these results were plotted.	DA with information: an information pack consisting of a specially designed booklet and linear video	206	70		NA			DA with interview: a structured interview with a research nurse to clarify and elicit a woman’s treatment preferences	215	71		NA
Kennedy 2002	1.6.1. Health status: energy or vitality - baseline	Health	real scenario	Primary	Follow-up questionnaires were sent at 6, 12, and 24 months post consultation. Reported here are 24-month results	36-item Health Survey Short Form	Self report	Control: Usual care	204	36		NA		The numbers reported here are estimates. Maybe contact authors because these results were plotted.	DA with information: an information pack consisting of a specially designed booklet and linear video	206	37		NA			DA with interview: a structured interview with a research nurse to clarify and elicit a woman’s treatment preferences	215	39		NA
Kennedy 2002	1.6.2. Health status: energy or vitality 2-yr follow-up	Health	real scenario	Primary	Follow-up questionnaires were sent at 6, 12, and 24 months post consultation. Reported here are 24-month results	36-item Health Survey Short Form	Self report	Control: Usual care	204	54		NA		The numbers reported here are estimates. Maybe contact authors because these results were plotted.	DA with information: an information pack consisting of a specially designed booklet and linear video	206	54		NA			DA with interview: a structured interview with a research nurse to clarify and elicit a woman’s treatment preferences	215	55		NA
Kennedy 2002	1.7.1. Health status: pain - baseline	Health	real scenario	Primary	Follow-up questionnaires were sent at 6, 12, and 24 months post consultation. Reported here are 24-month results	36-item Health Survey Short Form	Self report	Control: Usual care	204	52		NA		The numbers reported here are estimates. Maybe contact authors because these results were plotted.	DA with information: an information pack consisting of a specially designed booklet and linear video	206	52		NA			DA with interview: a structured interview with a research nurse to clarify and elicit a woman’s treatment preferences	215	52		NA
Kennedy 2002	1.7.2. Health status: pain 2-yr follow-up	Health	real scenario	Primary	Follow-up questionnaires were sent at 6, 12, and 24 months post consultation. Reported here are 24-month results	36-item Health Survey Short Form	Self report	Control: Usual care	204	73		NA		The numbers reported here are estimates. Maybe contact authors because these results were plotted.	DA with information: an information pack consisting of a specially designed booklet and linear video	206	74		NA			DA with interview: a structured interview with a research nurse to clarify and elicit a woman’s treatment preferences	215	74		NA
Kennedy 2002	1.8.1. Health status: general health perception - baseline	Health	real scenario	Primary	Follow-up questionnaires were sent at 6, 12, and 24 months post consultation. Reported here are 24-month results	36-item Health Survey Short Form	Self report	Control: Usual care	204	60		NA		The numbers reported here are estimates. Maybe contact authors because these results were plotted.	DA with information: an information pack consisting of a specially designed booklet and linear video	206	61		NA			DA with interview: a structured interview with a research nurse to clarify and elicit a woman’s treatment preferences	215	63		NA
Kennedy 2002	1.8.2. Health status: general health perception - 2-yr follow-up	Health	real scenario	Primary	Follow-up questionnaires were sent at 6, 12, and 24 months post consultation. Reported here are 24-month results	36-item Health Survey Short Form	Self report	Control: Usual care	204	70		NA			DA with information: an information pack consisting of a specially designed booklet and linear video	206	71		NA			DA with interview: a structured interview with a research nurse to clarify and elicit a woman’s treatment preferences	215	71		NA
Kennedy 2002	2. Treatments received during 2-yr follow-up: any treatment	Dec	real scenario	Secondary	Follow-up questionnaires were sent at 6, 12, and 24 months post consultation. Reported here are 24-month results	Follow up questionnaire	Self report	Control: Usual care	244		80.3				DA with information: an information pack consisting of a specially designed booklet and linear video	232		87.9			See table 2	DA with interview: a structured interview with a research nurse to clarify and elicit a woman’s treatment preferences	253		83.8		NA	See table 2
Kennedy 2002	2.1. Treatments received during 2-yr follow-up: treatment reported is hysterectomy	Dec	real scenario	Secondary	Follow-up questionnaires were sent at 6, 12, and 24 months post consultation. Reported here are 24-month results	Follow up questionnaire	Self report	Control: Usual care	244		48.0				DA with information: an information pack consisting of a specially designed booklet and linear video	232		48.0		1.16 (0.73-1.85)	The 95%CI is the adjusted OR (95% Cl)	DA with interview: a structured interview with a research nurse to clarify and elicit a woman’s treatment preferences	253		38.2		0.60 (0.38-0.96)	The 95%CI is the adjusted OR (95% Cl)
Kennedy 2002	2.2. Treatments received during 2-yr follow-up: treatment reported is endometrial destruction	Dec	real scenario	Secondary	Follow-up questionnaires were sent at 6, 12, and 24 months post consultation. Reported here are 24-month results	Follow up questionnaire	Self report	Control: Usual care	244		2020-02-08				DA with information: an information pack consisting of a specially designed booklet and linear video	232		7.4		0.51 (0.18-1.42)	The 95%CI is the adjusted OR (95% Cl)	DA with interview: a structured interview with a research nurse to clarify and elicit a woman’s treatment preferences	253		11.8		0.88 (0.33-2.30)	The 95%CI is the adjusted OR (95% Cl)
Kennedy 2002	2.3. Treatments received during 2-yr follow-up: treatment reported is drug therapy	Dec	real scenario	Secondary	Follow-up questionnaires were sent at 6, 12, and 24 months post consultation. Reported here are 24-month results	Follow up questionnaire	Self report	Control: Usual care	244		60.7				DA with information: an information pack consisting of a specially designed booklet and linear video	232		67.6		1.40 (0.87-2.25)	The 95%CI is the adjusted OR (95% Cl)	DA with interview: a structured interview with a research nurse to clarify and elicit a woman’s treatment preferences	253		68.4		1.48 (0.93-2.36)	The 95%CI is the adjusted OR (95% Cl)
Kennedy 2002	2.4. Treatments received during 2-yr follow-up: other treatment reported	Dec	real scenario	Secondary	Follow-up questionnaires were sent at 6, 12, and 24 months post consultation. Reported here are 24-month results	Follow up questionnaire	Self report	Control: Usual care	244		2020-04-18				DA with information: an information pack consisting of a specially designed booklet and linear video	232		19.1		0.99 (0.59-1.67)	The 95%CI is the adjusted OR (95% Cl)	DA with interview: a structured interview with a research nurse to clarify and elicit a woman’s treatment preferences	253		20.3		1.14 (0.68-1.89)	The 95%CI is the adjusted OR (95% Cl)
Kennedy 2002	2.5. Treatments received during 2-yr follow-up: underwent or waiting for hysterectomy	Dec	real scenario	Secondary	Follow-up questionnaires were sent at 6, 12, and 24 months post consultation. Reported here are 24-month results	Follow up questionnaire	Self report	Control: Usual care	244		51.5				DA with information: an information pack consisting of a specially designed booklet and linear video	232		49.3		1.03 (0.67-1.60)	The 95%CI is the adjusted OR (95% Cl)	DA with interview: a structured interview with a research nurse to clarify and elicit a woman’s treatment preferences	253		38.7		0.53 (0.35-0.83)	The 95%CI is the adjusted OR (95% Cl)
Kennedy 2002	3.1. Severity of menorrhagia - baseline	Health pre	real scenario	Secondary	Follow-up questionnaires were sent at 6, 12, and 24 months post consultation. Reported here are 24-month results	Follow up questionnaire	Self report	Control: Usual care	204	48		NA		See figure 2 (Bottom)	DA with information: an information pack consisting of a specially designed booklet and linear video	206	47		NA		See figure 2 (Bottom)	DA with interview: a structured interview with a research nurse to clarify and elicit a woman’s treatment preferences	215	30		NA		See figure 2 (Bottom)
Kennedy 2002	3.2. Severity of menorrhagia - 2-yr follow-up	Health	real scenario	Secondary	Follow-up questionnaires were sent at 6, 12, and 24 months post consultation. Reported here are 24-month results	Follow up questionnaire	Self report	Control: Usual care	204	31		NA			DA with information: an information pack consisting of a specially designed booklet and linear video	206	30		NA			DA with interview: a structured interview with a research nurse to clarify and elicit a woman’s treatment preferences	215	49		NA
Kennedy 2002	4. Patient satisfaction	Care	real scenario	Secondary	Follow-up questionnaires were sent at 6, 12, and 24 months post consultation. Reported here are 24-month results	Follow up questionnaire	Self report	Control: Usual care	204	NA		NA		Results weren't significant so they didn't fully report them	DA with information: an information pack consisting of a specially designed booklet and linear video	206	NA		NA		Results weren't significant so they didn't fully report them	DA with interview: a structured interview with a research nurse to clarify and elicit a woman’s treatment preferences	215
Kuppermann 2014	1. Use of invasive prenatal diagnostic testing.	Dec	real scenario	Primary	Postpartum	Review of participants’ medical records	Externally assessed	Control group: Women who were randomized to the control group received no study intervention or financial support to cover prenatal genetic testing	353		2020-03-12				Intervention group: Women randomized to the intervention group were provided access by the interviewer to a computerized, interactive, prenatal testing decision-support	357		2020-09-05
Kuppermann 2014	2.1. Testing strategy undergone: No testing	Dec	real scenario	Secondary	Postpartum	Review of participants’ medical records	Externally assessed	Control group: Women who were randomized to the control group received no study intervention or financial support to cover prenatal genetic testing	353		2020-04-20				Intervention group: Women randomized to the intervention group were provided access by the interviewer to a computerized, interactive, prenatal testing decision-support	357		2020-06-25
Kuppermann 2014	2.2. Testing strategy undergone: Screening test only	Dec	real scenario	Secondary	Postpartum	Review of participants’ medical records	Externally assessed	Control group: Women who were randomized to the control group received no study intervention or financial support to cover prenatal genetic testing	353		67.3				Intervention group: Women randomized to the intervention group were provided access by the interviewer to a computerized, interactive, prenatal testing decision-support	357		68.5
Kuppermann 2014	2.3.Testing strategy undergone: Invasive diagnostic testing without first having a screening test	Dec	real scenario	Secondary	Postpartum	Review of participants’ medical records	Externally assessed	Control group: Women who were randomized to the control group received no study intervention or financial support to cover prenatal genetic testing	353		2020-06-04				Intervention group: Women randomized to the intervention group were provided access by the interviewer to a computerized, interactive, prenatal testing decision-support	357		3.0
Kuppermann 2014	2.4. Testing strategy undergone: Screening test followed by invasive diagnostic test	Dec	real scenario	Secondary	Postpartum	Review of participants’ medical records	Externally assessed	Control group: Women who were randomized to the control group received no study intervention or financial support to cover prenatal genetic testing	353		2020-07-07				Intervention group: Women randomized to the intervention group were provided access by the interviewer to a computerized, interactive, prenatal testing decision-support	357		2020-09-02
Kuppermann 2014	3. Knowledge	Know	real scenario	Secondary	During the follow-up telephone interview (24-36 weeks of gestation)	15-item measure adapted from the Maternal Serum Screening Knowledge Questionnaire	Self report	Control group: Women who were randomized to the control group received no study intervention or financial support to cover prenatal genetic testing	353	8.6		3.2			Intervention group: Women randomized to the intervention group were provided access by the interviewer to a computerized, interactive, prenatal testing decision-support	357	9.4		3.2
Kuppermann 2014	4.1. Risk comprehension:Correct estimate of amniocentesis miscarriage risk	Know	real scenario	Secondary	During the follow-up telephone interview (24-36 weeks of gestation)	Self assessment: Asking participants to estimate, out of 1000 pregnant women who undergo amniocentesis, how many would experience a miscarriage (women reporting the risk to be >0 but ≤10 received a score of cor-rect), and out of 1000 pregnant women their age, how many are carrying a fetus affected by Down syndrome (risks consistent with the participant’s age-related risk of Down syndrome received…	Self report	Control group: Women who were randomized to the control group received no study intervention or financial support to cover prenatal genetic testing	353		59.0				Intervention group: Women randomized to the intervention group were provided access by the interviewer to a computerized, interactive, prenatal testing decision-support	357		73.8			<.001
Kuppermann 2014	4.2. Risk comprehension:Correct estimate of Down syndrome risk	Know	real scenario	Secondary	During the follow-up telephone interview (24-36 weeks of gestation)	Participants asked to to estimate, out of 1000 pregnant women who undergo amniocentesis, how many would experience a miscarriage (women reporting the risk to be >0 but ≤10 received a score of cor-rect), and out of 1000 pregnant women their age, how many are carrying a fetus affected by Down syndrome (risks consistent with the participant’s age-related risk of Down syndrome received a score of cor…	Self report	Control group: Women who were randomized to the control group received no study intervention or financial support to cover prenatal genetic testing	353		46.1				Intervention group: Women randomized to the intervention group were provided access by the interviewer to a computerized, interactive, prenatal testing decision-support	357		58.7			.001
Kuppermann 2014	5. Decisional conflict	DCS	real scenario	Secondary	During the follow-up telephone interview (24-36 weeks of gestation)	15 items from the Decisional Conflict Scale	Self report	Control group: Women who were randomized to the control group received no study intervention or financial support to cover prenatal genetic testing	353	13.8		15.6			Intervention group: Women randomized to the intervention group were provided access by the interviewer to a computerized, interactive, prenatal testing decision-support	357	12.9		14.1
Kuppermann 2014	6. Decision regret	Feel	real scenario	Secondary	During the follow-up telephone interview (24-36 weeks of gestation)	5-item Decision Regret Scale.	Self report	Control group: Women who were randomized to the control group received no study intervention or financial support to cover prenatal genetic testing	353	6.83		10.8			Intervention group: Women randomized to the intervention group were provided access by the interviewer to a computerized, interactive, prenatal testing decision-support	357	8.29		12.5
Lerman 1997	1.1. Knowledge - Baseline	Know	real	Unclear	Baseline and at 1-month follow-up	11-item true–false scale. One point was given for each correct answer (range, 0-11)	Self report	Waiting-List Control Condition (WLC)	164	5.93		2.01		p = 0.0001	Education Intervention (E)	114	5.9		5.9			Education Plus Counseling Intervention (E + C)	122	5.84		2.12
Lerman 1997	1.2. Knowledge - 1 month follow-up	Know	real	Unclear	Baseline and at 1-month follow-up	11-item true–false scale. One point was given for each correct answer (range, 0-11)	Self report	Waiting-List Control Condition (WLC)	164	5.39		2.39		p = 0.0001	Education Intervention (E)	114	7.74		7.74			Education Plus Counseling Intervention (E + C)	122	7.58		2.09
Lerman 1997	2.1. Perceived risk of having a BRCA1 mutation - Baseline	Belief	real	Unclear	Baseline and at 1-month follow-up	Single Likert-style item used in previous research. Subjects were asked, ‘‘In your opinion, how likely is it that you have an altered breast–ovarian cancer susceptibility gene?’’ (1 4 not at all likely, 2 4 somewhat likely, 3 4 very likely, or 4 4 definitely)	Self report	Waiting-List Control Condition (WLC)	164	2.1		0.63		p = 0.04	Education Intervention (E)	114	2.12		0.59			Education Plus Counseling Intervention (E + C)	122	2.2		0.59
Lerman 1997	2.2. Perceived risk of having a BRCA1 mutation - 1 month follow-up	Belief	real	Unclear	Baseline and at 1-month follow-up	Single Likert-style item used in previous research. Subjects were asked, ‘‘In your opinion, how likely is it that you have an altered breast–ovarian cancer susceptibility gene?’’ (1 4 not at all likely, 2 4 somewhat likely, 3 4 very likely, or 4 4 definitely)	Self report	Waiting-List Control Condition (WLC)	164	2.06		0.56		p = 0.04	Education Intervention (E)	114	2.12		0.57			Education Plus Counseling Intervention (E + C)	122	2.06		0.62
Lerman 1997	3.1. Perceptions of the benefits of BRCA1 testing - Baseline	Belief	real	Unclear	Baseline and at 1-month follow-up	14-item Likert-style scale that was adapted from previous research. Subjects were read a series of benefits, limitations, and risks of BRCA1 testing and were asked to rate the level of importance (1 4 not at all important, 2 4 somewhat important, or 3 4 very important)	Self report	Waiting-List Control Condition (WLC)	164	17.65		3.03		p = 0.11	Education Intervention (E)	114	17.92		2.8			Education Plus Counseling Intervention (E + C)	122	17.63		2.95
Lerman 1997	3.2. Perceptions of the benefits of BRCA1 testing - 1 month follow-up	Belief	real	Unclear	Baseline and at 1-month follow-up	14-item Likert-style scale that was adapted from previous research. Subjects were read a series of benefits, limitations, and risks of BRCA1 testing and were asked to rate the level of importance (1 4 not at all important, 2 4 somewhat important, or 3 4 very important)	Self report	Waiting-List Control Condition (WLC)	164	16.94		3.29		p = 0.11	Education Intervention (E)	114	16.62		3.56			Education Plus Counseling Intervention (E + C)	122	16.19		3.37
Lerman 1997	4.1. Perceived limitations and risks of BRCA1 testing - Baseline	Belief	real	Unclear	Baseline and at 1-month follow-up	14-item Likert-style scale that was adapted from previous research. Subjects were read a series of benefits, limitations, and risks of BRCA1 testing and were asked to rate the level of importance (1 4 not at all important, 2 4 somewhat important, or 3 4 very important)	Self report	Waiting-List Control Condition (WLC)	164	9.46		2.46		p = 0.004	Education Intervention (E)	114	9.41		2.62			Education Plus Counseling Intervention (E + C)	122	9.2		2.43
Lerman 1997	4.2. Perceived limitations and risks of BRCA1 testing - 1 month follow-up	Belief	real	Unclear	Baseline and at 1-month follow-up	14-item Likert-style scale that was adapted from previous research. Subjects were read a series of benefits, limitations, and risks of BRCA1 testing and were asked to rate the level of importance (1 4 not at all important, 2 4 somewhat important, or 3 4 very important)	Self report	Waiting-List Control Condition (WLC)	164	9.51		2.73		p = 0.004	Education Intervention (E)	114	10.09		2.82			Education Plus Counseling Intervention (E + C)	122	10.26		2.93
Lerman 1997	5.1. Genetic testing intention - Baseline	Intent	real	Unclear	Baseline and at 1-month follow-up	Single Likert-style item used in previous research. Subjects were asked, ‘‘At the present time, which of the following statements describes you best?’’ (1 4 haven't thought about it/not considering genetic testing; 2 4 considering genetic testing; 3 4 probably will have genetic testing; or 4 4 definitely will have genetic testing)	Self report	Waiting-List Control Condition (WLC)	164	2.61		1.07		p = 0.97	Education Intervention (E)	114	2.74		1.06			Education Plus Counseling Intervention (E + C)	122	2.75		1.05
Lerman 1997	5.2. Genetic testing intention - 1 month follow-up	Intent	real	Unclear	Baseline and at 1-month follow-up	Single Likert-style item used in previous research. Subjects were asked, ‘‘At the present time, which of the following statements describes you best?’’ (1 4 haven't thought about it/not considering genetic testing; 2 4 considering genetic testing; 3 4 probably will have genetic testing; or 4 4 definitely will have genetic testing)	Self report	Waiting-List Control Condition (WLC)	164	2.61		1.02		p = 0.97	Education Intervention (E)	114	2.73		1.12			Education Plus Counseling Intervention (E + C)	122	2.77		1.07
Lerman 1997	6. Provision of a blood sample	Dec	real	Unclear	After the intervention	Subjects were given an opportunity to provide a blood sample for future testing	Provision of blood sample	Waiting-List Control Condition (WLC)	164						Education Intervention (E)	114					51% of participants in the E intervention	Education Plus Counseling Intervention (E + C)	122					52% of those in theE+C intervention provided a blood sample
Matheis-Kraft 1997	1.1. Current mental state: resuscitation	Other Dec	unclear	Primary	After the intervention (values discussion) by both elder person and surrogate.	An item of the Preference for Life-sustaining Treatment Questionnaire: Analysed in 2 ways: used p and used percentage of agreement.	Self report	Control: No discussion about values	30		46.7			Note that the frequencies reported are a measure of the % agreement between the elder person and their surrogate	Experimental group: Discussion about values before decision on medical treatment	30		43.3			Note that the frequencies reported are a measure of the % agreement between the elder person and their surrogate
Matheis-Kraft 1997	1.2. Current mental state: tube feeding temporary	Other Dec	unclear	Primary	After the intervention (values discussion) by both elder person and surrogate.	An item of the Preference for Life-sustaining Treatment Questionnaire: Analysed in 2 ways: used p and used percentage of agreement.	Self report	Control: No discussion about values	30		56.7			Note that the frequencies reported are a measure of the % agreement between the elder person and their surrogate	Experimental group: Discussion about values before decision on medical treatment	30		53.3			Note that the frequencies reported are a measure of the % agreement between the elder person and their surrogate
Matheis-Kraft 1997	1.3. Current mental state: tube feeding permanent	Other Dec	unclear	Primary	After the intervention (values discussion) by both elder person and surrogate.	An item of the Preference for Life-sustaining Treatment Questionnaire: Analysed in 2 ways: used p and used percentage of agreement.	Self report	Control: No discussion about values	30		46.7			Note that the frequencies reported are a measure of the % agreement between the elder person and their surrogate	Experimental group: Discussion about values before decision on medical treatment	30		53.3			Note that the frequencies reported are a measure of the % agreement between the elder person and their surrogate
Matheis-Kraft 1997	1.4. Current mental state: amputation	Other Dec	unclear	Primary	After the intervention (values discussion) by both elder person and surrogate.	An item of the Preference for Life-sustaining Treatment Questionnaire: Analysed in 2 ways: used p and used percentage of agreement.	Self report	Control: No discussion about values	30		33.3			Note that the frequencies reported are a measure of the % agreement between the elder person and their surrogate	Experimental group: Discussion about values before decision on medical treatment	30		46.7			Note that the frequencies reported are a measure of the % agreement between the elder person and their surrogate
Matheis-Kraft 1997	1.5. Current mental state: ventilator temporary	Other Dec	unclear	Primary	After the intervention (values discussion) by both elder person and surrogate.	An item of the Preference for Life-sustaining Treatment Questionnaire: Analysed in 2 ways: used p and used percentage of agreement.	Self report	Control: No discussion about values	30		50.0			Note that the frequencies reported are a measure of the % agreement between the elder person and their surrogate	Experimental group: Discussion about values before decision on medical treatment	30		60.0			Note that the frequencies reported are a measure of the % agreement between the elder person and their surrogate
Matheis-Kraft 1997	1.6. Current mental state: dialysis	Other Dec	unclear	Primary	After the intervention (values discussion) by both elder person and surrogate.	An item of the Preference for Life-sustaining Treatment Questionnaire: Analysed in 2 ways: used p and used percentage of agreement.	Self report	Control: No discussion about values	30		2020-07-26			Note that the frequencies reported are a measure of the % agreement between the elder person and their surrogate	Experimental group: Discussion about values before decision on medical treatment	30		30.0			Note that the frequencies reported are a measure of the % agreement between the elder person and their surrogate
Matheis-Kraft 1997	1.7. Current mental state: antibiotics	Other Dec	unclear	Primary	After the intervention (values discussion) by both elder person and surrogate.	An item of the Preference for Life-sustaining Treatment Questionnaire: Analysed in 2 ways: used p and used percentage of agreement.	Self report	Control: No discussion about values	30		93.3			Note that the frequencies reported are a measure of the % agreement between the elder person and their surrogate	Experimental group: Discussion about values before decision on medical treatment	30		96.7			Note that the frequencies reported are a measure of the % agreement between the elder person and their surrogate
Matheis-Kraft 1997	1.8. Current mental state: chemotherapy	Other Dec	unclear	Primary	After the intervention (values discussion) by both elder person and surrogate.	An item of the Preference for Life-sustaining Treatment Questionnaire: Analysed in 2 ways: used p and used percentage of agreement.	Self report	Control: No discussion about values	30		30.0			Note that the frequencies reported are a measure of the % agreement between the elder person and their surrogate	Experimental group: Discussion about values before decision on medical treatment	30		40.0			Note that the frequencies reported are a measure of the % agreement between the elder person and their surrogate
Matheis-Kraft 1997	1.9. Current mental state: blood transfusion	Other Dec	unclear	Primary	After the intervention (values discussion) by both elder person and surrogate.	An item of the Preference for Life-sustaining Treatment Questionnaire: Analysed in 2 ways: used p and used percentage of agreement.	Self report	Control: No discussion about values	30		76.7			Note that the frequencies reported are a measure of the % agreement between the elder person and their surrogate	Experimental group: Discussion about values before decision on medical treatment	30		63.3			Note that the frequencies reported are a measure of the % agreement between the elder person and their surrogate
Matheis-Kraft 1997	1.10. Current mental state: ventilator permanent	Other Dec	unclear	Primary	After the intervention (values discussion) by both elder person and surrogate.	An item of the Preference for Life-sustaining Treatment Questionnaire: Analysed in 2 ways: used p and used percentage of agreement.	Self report	Control: No discussion about values	30		53.3			Note that the frequencies reported are a measure of the % agreement between the elder person and their surrogate	Experimental group: Discussion about values before decision on medical treatment	30		66.7			Note that the frequencies reported are a measure of the % agreement between the elder person and their surrogate
Matheis-Kraft 1997	2.1. Confusion: resuscitation	Other Dec	unclear	Primary	After the intervention (values discussion) by both elder person and surrogate.	An item of the Preference for Life-sustaining Treatment Questionnaire: Analysed in 2 ways: used p and used percentage of agreement.	Self report	Control: No discussion about values	30		60.0			Note that the frequencies reported are a measure of the % agreement between the elder person and their surrogate	Experimental group: Discussion about values before decision on medical treatment	30		56.7			Note that the frequencies reported are a measure of the % agreement between the elder person and their surrogate
Matheis-Kraft 1997	2.2. Confusion: tube feeding temporary	Other Dec	unclear	Primary	After the intervention (values discussion) by both elder person and surrogate.	An item of the Preference for Life-sustaining Treatment Questionnaire: Analysed in 2 ways: used p and used percentage of agreement.	Self report	Control: No discussion about values	30		6.7			Note that the frequencies reported are a measure of the % agreement between the elder person and their surrogate	Experimental group: Discussion about values before decision on medical treatment	30		40.0			Note that the frequencies reported are a measure of the % agreement between the elder person and their surrogate
Matheis-Kraft 1997	2.3. Confusion: tube feeding permanent	Other Dec	unclear	Primary	After the intervention (values discussion) by both elder person and surrogate.	An item of the Preference for Life-sustaining Treatment Questionnaire: Analysed in 2 ways: used p and used percentage of agreement.	Self report	Control: No discussion about values	30		63.3			Note that the frequencies reported are a measure of the % agreement between the elder person and their surrogate	Experimental group: Discussion about values before decision on medical treatment	30		73.3			Note that the frequencies reported are a measure of the % agreement between the elder person and their surrogate
Matheis-Kraft 1997	2.4. Confusion: amputation	Other Dec	unclear	Primary	After the intervention (values discussion) by both elder person and surrogate.	An item of the Preference for Life-sustaining Treatment Questionnaire: Analysed in 2 ways: used p and used percentage of agreement.	Self report	Control: No discussion about values	30		2020-03-23			Note that the frequencies reported are a measure of the % agreement between the elder person and their surrogate	Experimental group: Discussion about values before decision on medical treatment	30		2020-07-16			Note that the frequencies reported are a measure of the % agreement between the elder person and their surrogate
Matheis-Kraft 1997	2.5. Confusion: ventilator temporary	Other Dec	unclear	Primary	After the intervention (values discussion) by both elder person and surrogate.	An item of the Preference for Life-sustaining Treatment Questionnaire: Analysed in 2 ways: used p and used percentage of agreement.	Self report	Control: No discussion about values	30		2020-03-23			Note that the frequencies reported are a measure of the % agreement between the elder person and their surrogate	Experimental group: Discussion about values before decision on medical treatment	30		30.0			Note that the frequencies reported are a measure of the % agreement between the elder person and their surrogate
Matheis-Kraft 1997	2.6. Confusion: dialysis	Other Dec	unclear	Primary	After the intervention (values discussion) by both elder person and surrogate.	An item of the Preference for Life-sustaining Treatment Questionnaire: Analysed in 2 ways: used p and used percentage of agreement.	Self report	Control: No discussion about values	30		50.0			Note that the frequencies reported are a measure of the % agreement between the elder person and their surrogate	Experimental group: Discussion about values before decision on medical treatment	30		50.0			Note that the frequencies reported are a measure of the % agreement between the elder person and their surrogate
Matheis-Kraft 1997	2.7. Confusion: antibiotics	Other Dec	unclear	Primary	After the intervention (values discussion) by both elder person and surrogate.	An item of the Preference for Life-sustaining Treatment Questionnaire: Analysed in 2 ways: used p and used percentage of agreement.	Self report	Control: No discussion about values	30		33.3			Note that the frequencies reported are a measure of the % agreement between the elder person and their surrogate	Experimental group: Discussion about values before decision on medical treatment	30		40.0			Note that the frequencies reported are a measure of the % agreement between the elder person and their surrogate
Matheis-Kraft 1997	2.8. Confusion: chemotherapy	Other Dec	unclear	Primary	After the intervention (values discussion) by both elder person and surrogate.	An item of the Preference for Life-sustaining Treatment Questionnaire: Analysed in 2 ways: used p and used percentage of agreement.	Self report	Control: No discussion about values	30		40.0			Note that the frequencies reported are a measure of the % agreement between the elder person and their surrogate	Experimental group: Discussion about values before decision on medical treatment	30		43.3			Note that the frequencies reported are a measure of the % agreement between the elder person and their surrogate
Matheis-Kraft 1997	2.9. Confusion: blood transfusion	Other Dec	unclear	Primary	After the intervention (values discussion) by both elder person and surrogate.	An item of the Preference for Life-sustaining Treatment Questionnaire: Analysed in 2 ways: used p and used percentage of agreement.	Self report	Control: No discussion about values	30		36.7			Note that the frequencies reported are a measure of the % agreement between the elder person and their surrogate	Experimental group: Discussion about values before decision on medical treatment	30		46.7			Note that the frequencies reported are a measure of the % agreement between the elder person and their surrogate
Matheis-Kraft 1997	2.10. Confusion: ventilator permanent	Other Dec	unclear	Primary	After the intervention (values discussion) by both elder person and surrogate.	An item of the Preference for Life-sustaining Treatment Questionnaire: Analysed in 2 ways: used p and used percentage of agreement.	Self report	Control: No discussion about values	30		70.0			Note that the frequencies reported are a measure of the % agreement between the elder person and their surrogate	Experimental group: Discussion about values before decision on medical treatment	30		83.3			Note that the frequencies reported are a measure of the % agreement between the elder person and their surrogate
Matheis-Kraft 1997	3.1. Coma: resuscitation	Other Dec	unclear	Primary	After the intervention (values discussion) by both elder person and surrogate.	An item of the Preference for Life-sustaining Treatment Questionnaire: Analysed in 2 ways: used p and used percentage of agreement.	Self report	Control: No discussion about values	30		83.3			Note that the frequencies reported are a measure of the % agreement between the elder person and their surrogate	Experimental group: Discussion about values before decision on medical treatment	30		93.3			Note that the frequencies reported are a measure of the % agreement between the elder person and their surrogate
Matheis-Kraft 1997	3.2. Coma: tube feeding temporary	Other Dec	unclear	Primary	After the intervention (values discussion) by both elder person and surrogate.	An item of the Preference for Life-sustaining Treatment Questionnaire: Analysed in 2 ways: used p and used percentage of agreement.	Self report	Control: No discussion about values	30		76.7			Note that the frequencies reported are a measure of the % agreement between the elder person and their surrogate	Experimental group: Discussion about values before decision on medical treatment	30		86.7			Note that the frequencies reported are a measure of the % agreement between the elder person and their surrogate
Matheis-Kraft 1997	3.3. Coma: tube feeding permanent	Other Dec	unclear	Primary	After the intervention (values discussion) by both elder person and surrogate.	An item of the Preference for Life-sustaining Treatment Questionnaire: Analysed in 2 ways: used p and used percentage of agreement.	Self report	Control: No discussion about values	30		90.0			Note that the frequencies reported are a measure of the % agreement between the elder person and their surrogate	Experimental group: Discussion about values before decision on medical treatment	30		86.7			Note that the frequencies reported are a measure of the % agreement between the elder person and their surrogate
Matheis-Kraft 1997	3.4. Coma: amputation	Other Dec	unclear	Primary	After the intervention (values discussion) by both elder person and surrogate.	An item of the Preference for Life-sustaining Treatment Questionnaire: Analysed in 2 ways: used p and used percentage of agreement.	Self report	Control: No discussion about values	30		86.7			Note that the frequencies reported are a measure of the % agreement between the elder person and their surrogate	Experimental group: Discussion about values before decision on medical treatment	30		76.7			Note that the frequencies reported are a measure of the % agreement between the elder person and their surrogate
Matheis-Kraft 1997	3.5. Coma: ventilator temporary	Other Dec	unclear	Primary	After the intervention (values discussion) by both elder person and surrogate.	An item of the Preference for Life-sustaining Treatment Questionnaire: Analysed in 2 ways: used p and used percentage of agreement.	Self report	Control: No discussion about values	30		80.0			Note that the frequencies reported are a measure of the % agreement between the elder person and their surrogate	Experimental group: Discussion about values before decision on medical treatment	30		83.3			Note that the frequencies reported are a measure of the % agreement between the elder person and their surrogate
Matheis-Kraft 1997	3.6. Coma: dialysis	Other Dec	unclear	Primary	After the intervention (values discussion) by both elder person and surrogate.	An item of the Preference for Life-sustaining Treatment Questionnaire: Analysed in 2 ways: used p and used percentage of agreement.	Self report	Control: No discussion about values	30		93.3			Note that the frequencies reported are a measure of the % agreement between the elder person and their surrogate	Experimental group: Discussion about values before decision on medical treatment	30		93.3			Note that the frequencies reported are a measure of the % agreement between the elder person and their surrogate
Matheis-Kraft 1997	3.7. Coma: antibiotics	Other Dec	unclear	Primary	After the intervention (values discussion) by both elder person and surrogate.	An item of the Preference for Life-sustaining Treatment Questionnaire: Analysed in 2 ways: used p and used percentage of agreement.	Self report	Control: No discussion about values	30		66.7			Note that the frequencies reported are a measure of the % agreement between the elder person and their surrogate	Experimental group: Discussion about values before decision on medical treatment	30		70.0			Note that the frequencies reported are a measure of the % agreement between the elder person and their surrogate
Matheis-Kraft 1997	3.8. Coma: chemotherapy	Other Dec	unclear	Primary	After the intervention (values discussion) by both elder person and surrogate.	An item of the Preference for Life-sustaining Treatment Questionnaire: Analysed in 2 ways: used p and used percentage of agreement.	Self report	Control: No discussion about values	30		93.3			Note that the frequencies reported are a measure of the % agreement between the elder person and their surrogate	Experimental group: Discussion about values before decision on medical treatment	30		93.3			Note that the frequencies reported are a measure of the % agreement between the elder person and their surrogate
Matheis-Kraft 1997	3.9. Coma: blood transfusion	Other Dec	unclear	Primary	After the intervention (values discussion) by both elder person and surrogate.	An item of the Preference for Life-sustaining Treatment Questionnaire: Analysed in 2 ways: used p and used percentage of agreement.	Self report	Control: No discussion about values	30		76.7			Note that the frequencies reported are a measure of the % agreement between the elder person and their surrogate	Experimental group: Discussion about values before decision on medical treatment	30		76.7			Note that the frequencies reported are a measure of the % agreement between the elder person and their surrogate
Matheis-Kraft 1997	3.10. Coma: ventilator permanent	Other Dec	unclear	Secondary	After the intervention (values discussion) by both elder person and surrogate.	The mean decision score was calculated based on the level of cognitive impairment of each scenario	Self report	Control: No discussion about values	30		83.3			Note that the frequencies reported are a measure of the % agreement between the elder person and their surrogate	Experimental group: Discussion about values before decision on medical treatment	30		96.7			Note that the frequencies reported are a measure of the % agreement between the elder person and their surrogate
Montgomery 2007	1. Decisional conflict	DCS	real scenario	Primary	Follow-up questionnaire at 36 weeks (Baseline around 10-20 weeks)	16-item version of the Decisional Conflict Scale that measured the degree of uncertainty	Self report	Usual care	201	27.8		14.6			Decision analysis	198	23.6		15.1			Information	201	22.5		13.2
Montgomery 2007	2. Actual mode of delivery	Dec	real scenario	Primary	Follow-up questionnaire directed to the hospital at about 43 weeks	Measures change in mode of delivery	Self report	Usual care	51					A higher proportion of women in the decision analysis group (37%) delivered vaginally compared with the usual care (30%) and information program groups (29%).	Decision analysis	50					A higher proportion of women in the decision analysis group (37%) delivered vaginally compared with the usual care (30%) and information program groups (29%).	Information	50					A higher proportion of women in the decision analysis group (37%) delivered vaginally compared with the usual care (30%) and information program groups (29%).
Montgomery 2007	3. Anxiety	Wor	real scenario	Secondary	Follow-up questionnaire at 36 weeks (Baseline around 10-20 weeks)	Short form of the State scale of the Spielberger state-trait anxiety inventory (6 items)	Self report	Usual care	195	42.1		12.2			Decision analysis	196	38.7		2020-02-12			Information	194	38.5		11.5
Montgomery 2007	4. Knowledge	Know	real scenario	Secondary	Follow-up questionnaire at 36 weeks (Baseline around 10-20 weeks)	Questionnaire (not specified)	Self report	Usual care	202	57.5		18.5			Decision analysis	198	68		2020-05-18			Information	196	69.7		18.0
Montgomery 2007	5. Uncertainty	DCS/Unc	real scenario	Secondary	Follow-up questionnaire at 36 weeks (Baseline around 10-20 weeks)	Subscale of the Decisional Conflict Scale	Self report	Usual care	203	27.3		18.8			Decision analysis	201	22.1		18.4			Information	203	20.8		17.1
Montgomery 2007	6. Informed	DCS/Inform	real scenario	Secondary	Follow-up questionnaire at 36 weeks (Baseline around 10-20 weeks)	Self-assessment: Subscale of the Decisional Conflict Scale	Self report	Usual care	203	35.8		22.7			Decision analysis	199	35.1		25.6			Information	203	32.4		23.2
Montgomery 2007	7. Clear values	DCS	real scenario	Secondary	Follow-up questionnaire at 36 weeks (Baseline around 10-20 weeks)	Subscale of the Decisional Conflict Scale	Self report	Usual care	203	24.1		15.8			Decision analysis	201	17.6		13.2			Information	203	16.4		12.2
Montgomery 2007	8. Supported	DCS	real scenario	Secondary	Follow-up questionnaire at 36 weeks (Baseline around 10-20 weeks)	Subscale of the Decisional Conflict Scale	Self report	Usual care	201	28.5		18.7			Decision analysis	200	22.2		16.5			Information	203	22.2		13.4
Montgomery 2007	9. Satisfaction with the decision	DCS	real scenario	Secondary	Questionnaire 6 weeks after delivery	The Satisfaction with Decision Scale (Holmes-Rovner)	Self report	Usual care	209	4.2		0.6			Decision analysis	212	4.4		0.6		In all the women the overall satisfaction with the decision measured six weeks after delivery was 4.3 out of a possible 5. Compared with usual care, satisfaction was higher in the decision analysis group but not in the information programme group. There were no differences between the interventions for anxiety, knowledge, or satisfaction	Information	211	4.3		0.7		In all the women the overall satisfaction with the decision measured six weeks after delivery was 4.3 out of a possible 5. Compared with usual care, satisfaction was higher in the decision analysis group but not in the information programme group. There were no differences between the interventions for anxiety, knowledge, or satisfaction							In all the women the overall satisfaction with the decision measured six weeks after delivery was 4.3 out of a possible 5. Compared with usual care, satisfaction was higher in the decision analysis group but not in the information programme group. There were no differences between the interventions for anxiety, knowledge, or satisfaction						In all the women the overall satisfaction with the decision measured six weeks after delivery was 4.3 out of a possible 5. Compared with usual care, satisfaction was higher in the decision analysis group but not in the information programme group. There were no differences between the interventions for anxiety, knowledge, or satisfaction
Montgomery 2003	1. Total score on the Decisional Conflict Scale	DCS	real scenario	Primary	Baseline, after receiving the allocated intervention(s) but before returning to their GP to discuss treatment.	12-item version of DCS was used at baseline (16 item version used at follow-up)	Self report	No decision analysis	112	38.9		18.3			Decision analysis only	100	27.6		12.1
Montgomery 2003	2. Level of uncertainty (subscales of the Decisional Conflict Scale)	DCS	real scenario	Secondary	Primary follow-up questionnaire: after receiving the allocated intervention(s) but before returning to their GP to discuss treatment, secondary follow-up questionnaire: three months after the primary follow-up	16-item version of the Decisional Conflict Scale. Responses to each item are scored on a five-point Likert scale ranging from ‘strongly agree’(1) to ‘strongly disagree’ (5). Lower scores indicate less conflict about making the decision	Self report	No decision analysis	112	44.3		24.3			Decision analysis only	100	37.0		22.4
Montgomery 2003	3. Uninformed (subscales of the Decisional Conflict Scale)	DCS	real scenario	Secondary	Primary follow-up questionnaire: after receiving the allocated intervention(s) but before returning to their GP to discuss treatment, secondary follow-up questionnaire: three months after the primary follow-up	16-item version of the Decisional Conflict Scale. Responses to each item are scored on a five-point Likert scale ranging from ‘strongly agree’(1) to ‘strongly disagree’ (5). Lower scores indicate less conflict about making the decision	Self report	No decision analysis	112	40.7		23.1			Decision analysis only	100	23.7		11.8
Montgomery 2003	4. Unclear values (subscales of the Decisional Conflict Scale)	DCS	real scenario	Secondary	Primary follow-up questionnaire: after receiving the allocated intervention(s) but before returning to their GP to discuss treatment, secondary follow-up questionnaire: three months after the primary follow-up	16-item version of the Decisional Conflict Scale. Responses to each item are scored on a five-point Likert scale ranging from ‘strongly agree’(1) to ‘strongly disagree’ (5). Lower scores indicate less conflict about making the decision	Self report	No decision analysis	112	43.8		24.3			Decision analysis only	100	28.4		14.7
Montgomery 2003	5. Unsupported (subscales of the Decisional Conflict Scale)	DCS	real scenario	Secondary	Primary follow-up questionnaire: after receiving the allocated intervention(s) but before returning to their GP to discuss treatment, secondary follow-up questionnaire: three months after the primary follow-up	16-item version of the Decisional Conflict Scale. Responses to each item are scored on a five-point Likert scale ranging from ‘strongly agree’(1) to ‘strongly disagree’ (5). Lower scores indicate less conflict about making the decision	Self report	No decision analysis	112	34.8		18.3			Decision analysis only	100	24.4		13.4
Montgomery 2003	6. Decision quality (subscales of the Decisional Conflict Scale)	DCS	real scenario	Secondary	Primary follow-up questionnaire: after receiving the allocated intervention(s) but before returning to their GP to discuss treatment, secondary follow-up questionnaire: three months after the primary follow-up	16-item version of the Decisional Conflict Scale. Responses to each item are scored on a five-point Likert scale ranging from ‘strongly agree’(1) to ‘strongly disagree’ (5). Lower scores indicate less conflict about making the decision	Self report	No decision analysis	112	33.0		17.2			Decision analysis only	100	25.4		13.4
Montgomery 2003	7. State anxiety	Health	real scenario	Secondary	Primary follow-up questionnaire: after receiving the allocated intervention(s) but before returning to their GP to discuss treatment, secondary follow-up questionnaire: three months after the primary follow-up	Short form of the State scale of the Spielberger State-Trait Anxiety inventory (6 items)	Self report	No decision analysis	112	36.8		13.8			Decision analysis only	100	34.8		10.3
Montgomery 2003	8. Knowledge about hypertension	Know	real scenario	Secondary	Primary follow-up questionnaire: after receiving the allocated intervention(s) but before returning to their GP to discuss treatment, secondary follow-up questionnaire: three months after the primary follow-up	Questionnaire scored as % answers correct	Self report	No decision analysis	112	67		16			Decision analysis only	100	73		15
Myers 2003	1. Knowledge about prostate cancer and screening	Know	real scenario	Secondary	Before and after (Follow-up 6 to 11 months after, median 8 months)	Two items, each measured on a four-point Likert-type scale (1 = strongly agree, 2 = agree, 3 = disagree, 4 = strongly disagree). Based on a priori defined constructs and subsequent factor analysis. Scale scores were computed as an average of scale items and only when more than half of the items had no missing values	Self report	Standard Intervention (SI) group prostate cancer informational booklet. The booklet described the prostate gland and its function, mentioned possible prostate-related problems (including prostate cancer), described risk factors and symptoms of prostate cancer, explained early detection screening, discussed the pros and cons of screening, reviewed possible follow-up tests in response to abnormal s…	99					OR: odds ratio (for attitudinal variables, measured on a four-point scale, odds ratios refer to a one-point increment); t 95% Cl: 95% confidence interval: 0.82 Univariable (95% Cl) 0.43,1.68	Enhanced Intervention (El) group. In addition to receiving the booklet, men in the El group were contacted via telephone by a trained health educator one month after booklet mailing to arrange for a decision education session about prostate cancer screening.Decision education is a method that was developed to enable individuals to consider available information about a healthcare decision, along …	100 (60 completed intervention, 24 in the practice, 36 by phone)
Myers 2003	2. Salience and coherence of screening	Feel	real scenario	Secondary	Before and after (Follow-up 6 to 11 months after, median 8 months)	Each construct measured on a four-point Likert-type scale (1 = strongly agree, 2 = agree, 3 = disagree, 4 = strongly disagree). Based on a priori defined constructs and subsequent factor analysis. Scale scores were computed as an average of scale items and only when more than half of the items had no missing values	Self report	Standard Intervention (SI) group prostate cancer informational booklet. The booklet described the prostate gland and its function, mentioned possible prostate-related problems (including prostate cancer), described risk factors and symptoms of prostate cancer, explained early detection screening, discussed the pros and cons of screening, reviewed possible follow-up tests in response to abnormal s…	99					OR: odds ratio (for attitudinal variables, measured on a four-point scale, odds ratios refer to a one-point increment); t 95% Cl: 95% confidence interval: 1.40 Univariable (95% Cl) 0.30, 9.12	Enhanced Intervention (El) group. In addition to receiving the booklet, men in the El group were contacted via telephone by a trained health educator one month after booklet mailing to arrange for a decision education session about prostate cancer screening.Decision education is a method that was developed to enable individuals to consider available information about a healthcare decision, along …	100 (60 completed intervention, 24 in the practice, 36 by phone)
Myers 2003	3. Worries and concerns about screening related risks and benefits	Worry	real scenario	Secondary	Before and after (Follow-up 6 to 11 months after, median 8 months)	Each construct measured on a four-point Likert-type scale (1 = strongly agree, 2 = agree, 3 = disagree, 4 = strongly disagree). Based on a priori defined constructs and subsequent factor analysis. Scale scores were computed as an average of scale items and only when more than half of the items had no missing values	Self report	Standard Intervention (SI) group prostate cancer informational booklet. The booklet described the prostate gland and its function, mentioned possible prostate-related problems (including prostate cancer), described risk factors and symptoms of prostate cancer, explained early detection screening, discussed the pros and cons of screening, reviewed possible follow-up tests in response to abnormal s…	99					OR: odds ratio (for attitudinal variables, measured on a four-point scale, odds ratios refer to a one-point increment); t 95% Cl: 95% confidence interval: 1.35 Univariable (95% Cl) 0.44, 4.65	Enhanced Intervention (El) group. In addition to receiving the booklet, men in the El group were contacted via telephone by a trained health educator one month after booklet mailing to arrange for a decision education session about prostate cancer screening.Decision education is a method that was developed to enable individuals to consider available information about a healthcare decision, along …	100 (60 completed intervention, 24 in the practice, 36 by phone)
Myers 2003	4. Perceived susceptibility to prostate cancer	Worry	real scenario	Secondary	Before and after (Follow-up 6 to 11 months after, median 8 months)	Each construct measured on a four-point Likert-type scale (1 = strongly agree, 2 = agree, 3 = disagree, 4 = strongly disagree). Based on a priori defined constructs and subsequent factor analysis. Scale scores were computed as an average of scale items and only when more than half of the items had no missing values	Self report	Standard Intervention (SI) group prostate cancer informational booklet. The booklet described the prostate gland and its function, mentioned possible prostate-related problems (including prostate cancer), described risk factors and symptoms of prostate cancer, explained early detection screening, discussed the pros and cons of screening, reviewed possible follow-up tests in response to abnormal s…	99					OR: odds ratio (for attitudinal variables, measured on a four-point scale, odds ratios refer to a one-point increment); t 95% Cl: 95% confidence interval: 1.51 Univariable (95% Cl) 0.70, 3.24	Enhanced Intervention (El) group. In addition to receiving the booklet, men in the El group were contacted via telephone by a trained health educator one month after booklet mailing to arrange for a decision education session about prostate cancer screening.Decision education is a method that was developed to enable individuals to consider available information about a healthcare decision, along …	100 (60 completed intervention, 24 in the practice, 36 by phone)
Myers 2003	5. Intention to have prostate cancer screening	Intent	real scenario	Primary	Before and after (Follow-up 6 to 11 months after, median 8 months)	Each construct measured on a four-point Likert-type scale (1 = strongly agree, 2 = agree, 3 = disagree, 4 = strongly disagree). Based on a priori defined constructs and subsequent factor analysis. Scale scores were computed as an average of scale items and only when more than half of the items had no missing values	Self report	Standard Intervention (SI) group prostate cancer informational booklet. The booklet described the prostate gland and its function, mentioned possible prostate-related problems (including prostate cancer), described risk factors and symptoms of prostate cancer, explained early detection screening, discussed the pros and cons of screening, reviewed possible follow-up tests in response to abnormal s…	99					OR: odds ratio (for attitudinal variables, measured on a four-point scale, odds ratios refer to a one-point increment); t 95% Cl: 95% confidence interval: 1,13 Univariable (95% Cl) 0.63, 2.14	Enhanced Intervention (El) group. In addition to receiving the booklet, men in the El group were contacted via telephone by a trained health educator one month after booklet mailing to arrange for a decision education session about prostate cancer screening.Decision education is a method that was developed to enable individuals to consider available information about a healthcare decision, along …	100 (60 completed intervention, 24 in the practice, 36 by phone)
Myers 2003	6. Belief in the curability of prostate cancer	Belief	real scenario	Secondary	Before and after (Follow-up 6 to 11 months after, median 8 months)	Single item used to measure the construct	Self report	Standard Intervention (SI) group prostate cancer informational booklet. The booklet described the prostate gland and its function, mentioned possible prostate-related problems (including prostate cancer), described risk factors and symptoms of prostate cancer, explained early detection screening, discussed the pros and cons of screening, reviewed possible follow-up tests in response to abnormal s…	99					OR: odds ratio (for attitudinal variables, measured on a four-point scale, odds ratios refer to a one-point increment); t 95% Cl: 95% confidence interval: 1,13 Univariable (95% Cl) 0.42, 4.26	Enhanced Intervention (El) group. In addition to receiving the booklet, men in the El group were contacted via telephone by a trained health educator one month after booklet mailing to arrange for a decision education session about prostate cancer screening.Decision education is a method that was developed to enable individuals to consider available information about a healthcare decision, along …	100 (60 completed intervention, 24 in the practice, 36 by phone)
Myers 2003	7. Self-efficacy	Prep	real scenario	Secondary	Before and after (Follow-up 6 to 11 months after, median 8 months)	Single item used to measure the construct	Self report	Standard Intervention (SI) group prostate cancer informational booklet. The booklet described the prostate gland and its function, mentioned possible prostate-related problems (including prostate cancer), described risk factors and symptoms of prostate cancer, explained early detection screening, discussed the pros and cons of screening, reviewed possible follow-up tests in response to abnormal s…	99					OR: odds ratio (for attitudinal variables, measured on a four-point scale, odds ratios refer to a one-point increment); t 95% Cl: 95% confidence interval: 1,76 Univariable (95% Cl) 0.62, 8.56	Enhanced Intervention (El) group. In addition to receiving the booklet, men in the El group were contacted via telephone by a trained health educator one month after booklet mailing to arrange for a decision education session about prostate cancer screening.Decision education is a method that was developed to enable individuals to consider available information about a healthcare decision, along …	100 (60 completed intervention, 24 in the practice, 36 by phone)
Myers 2003	8.1. Social support (Physician) and social influence related to prostate cancer screening	Prep	real scenario	Secondary	Before and after (Follow-up 6 to 11 months after, median 8 months)	Single item used to measure the construct	Self report	Standard Intervention (SI) group prostate cancer informational booklet. The booklet described the prostate gland and its function, mentioned possible prostate-related problems (including prostate cancer), described risk factors and symptoms of prostate cancer, explained early detection screening, discussed the pros and cons of screening, reviewed possible follow-up tests in response to abnormal s…	99					OR: odds ratio (for attitudinal variables, measured on a four-point scale, odds ratios refer to a one-point increment); t 95% Cl: 95% confidence interval: 0.93 Univariable (95% Cl) 0.42, 2.78	Enhanced Intervention (El) group. In addition to receiving the booklet, men in the El group were contacted via telephone by a trained health educator one month after booklet mailing to arrange for a decision education session about prostate cancer screening.Decision education is a method that was developed to enable individuals to consider available information about a healthcare decision, along …	100 (60 completed intervention, 24 in the practice, 36 by phone)
Myers 2003	8.2. Social support (Family Members) and social influence related to prostate cancer screening	Prep	real scenario	Secondary	Before and after (Follow-up 6 to 11 months after, median 8 months)	Single item used to measure the construct	Self report	Standard Intervention (SI) group prostate cancer informational booklet. The booklet described the prostate gland and its function, mentioned possible prostate-related problems (including prostate cancer), described risk factors and symptoms of prostate cancer, explained early detection screening, discussed the pros and cons of screening, reviewed possible follow-up tests in response to abnormal s…	99					OR: odds ratio (for attitudinal variables, measured on a four-point scale, odds ratios refer to a one-point increment); t 95% Cl: 95% confidence interval: 2.32 Univariable (95% Cl) 0.87, 10.4	Enhanced Intervention (El) group. In addition to receiving the booklet, men in the El group were contacted via telephone by a trained health educator one month after booklet mailing to arrange for a decision education session about prostate cancer screening.Decision education is a method that was developed to enable individuals to consider available information about a healthcare decision, along …	100 (60 completed intervention, 24 in the practice, 36 by phone)
Myers 2003	9.1. Social influence (Physician)	Prep	real scenario	Secondary	Before and after (Follow-up 6 to 11 months after, median 8 months)	Single item used to measure the construct	Self report	Standard Intervention (SI) group prostate cancer informational booklet. The booklet described the prostate gland and its function, mentioned possible prostate-related problems (including prostate cancer), described risk factors and symptoms of prostate cancer, explained early detection screening, discussed the pros and cons of screening, reviewed possible follow-up tests in response to abnormal s…	99					OR: odds ratio (for attitudinal variables, measured on a four-point scale, odds ratios refer to a one-point increment); t 95% Cl: 95% confidence interval: 0.78 Univariable (95% Cl) 0.40, 1.72	Enhanced Intervention (El) group. In addition to receiving the booklet, men in the El group were contacted via telephone by a trained health educator one month after booklet mailing to arrange for a decision education session about prostate cancer screening.Decision education is a method that was developed to enable individuals to consider available information about a healthcare decision, along …	100 (60 completed intervention, 24 in the practice, 36 by phone)
Myers 2003	9.2. Social influence (Family Members)	Prep	real scenario	Secondary	Before and after (Follow-up 6 to 11 months after, median 8 months)	Single item used to measure the construct	Self report	Standard Intervention (SI) group prostate cancer informational booklet. The booklet described the prostate gland and its function, mentioned possible prostate-related problems (including prostate cancer), described risk factors and symptoms of prostate cancer, explained early detection screening, discussed the pros and cons of screening, reviewed possible follow-up tests in response to abnormal s…	99					OR: odds ratio (for attitudinal variables, measured on a four-point scale, odds ratios refer to a one-point increment); t 95% Cl: 95% confidence interval: 0.83 Univariable (95% Cl) 0.52, 1.31	Enhanced Intervention (El) group. In addition to receiving the booklet, men in the El group were contacted via telephone by a trained health educator one month after booklet mailing to arrange for a decision education session about prostate cancer screening.Decision education is a method that was developed to enable individuals to consider available information about a healthcare decision, along …	100 (60 completed intervention, 24 in the practice, 36 by phone)
Myers 2003	10. Decisional conflict	DCS	real scenario	Secondary	After (Follow-up 6 to 11 months after, median 8 months)	Decisional Conflict Scale	Self report	Standard Intervention (SI) group prostate cancer informational booklet. The booklet described the prostate gland and its function, mentioned possible prostate-related problems (including prostate cancer), described risk factors and symptoms of prostate cancer, explained early detection screening, discussed the pros and cons of screening, reviewed possible follow-up tests in response to abnormal s…	69	2.54		NA			Enhanced Intervention (El) group. In addition to receiving the booklet, men in the El group were contacted via telephone by a trained health educator one month after booklet mailing to arrange for a decision education session about prostate cancer screening.Decision education is a method that was developed to enable individuals to consider available information about a healthcare decision, along …	68	2.54		NA
Myers 2005	1. Complete Screening	Dec	real scenario	Primary	Before and after (Follow-up 6 to 11 months after, median 8 months)	Each measured on a four-point Likert-type scale (1 = strongly agree, 2 = agree, 3 = disagree, 4 = strongly disagree). Based on a priori defined constructs and subsequent factor analysis. Scale scores were computed as an average of scale items and only when more than half of the items had no missing values	Self report	Standard Intervention (SI) group prostate cancer informational booklet. The booklet described the prostate gland and its function, mentioned possible prostate-related problems (including prostate cancer), described risk factors and symptoms of prostate cancer, explained early detection screening, discussed the pros and cons of screening, reviewed possible follow-up tests in response to abnormal s…	112		4.5		Reference	OR: 1.00	Enhanced Intervention (El) group. In addition to receiving the booklet, men in the El group were contacted via telephone by a trained health educator one month after booklet mailing to arrange for a decision education session about prostate cancer screening.Decision education is a method that was developed to enable individuals to consider available information about a healthcare decision, along …	108		8.3		(0.56, 7.63)	OR: 1.94; P = 0.279
Myers 2005	2. Complete or Partial Screening	Dec	real scenario	Primary	Before and after (Follow-up 6 to 11 months after, median 8 months)	Each measured on a four-point Likert-type scale (1 = strongly agree, 2 = agree, 3 = disagree, 4 = strongly disagree). Based on a priori defined constructs and subsequent factor analysis. Scale scores were computed as an average of scale items and only when more than half of the items had no missing values	Self report	Standard Intervention (SI) group prostate cancer informational booklet. The booklet described the prostate gland and its function, mentioned possible prostate-related problems (including prostate cancer), described risk factors and symptoms of prostate cancer, explained early detection screening, discussed the pros and cons of screening, reviewed possible follow-up tests in response to abnormal s…	112		9.8		Reference	OR: 1.00	Enhanced Intervention (El) group. In addition to receiving the booklet, men in the El group were contacted via telephone by a trained health educator one month after booklet mailing to arrange for a decision education session about prostate cancer screening.Decision education is a method that was developed to enable individuals to consider available information about a healthcare decision, along …	108		18.5		(0.89, 5.09)	OR: 2.08; P = 0.081
O'Connor 1999	1.1. Perceived clarity of values/choices - Overall	Intent	real scenario	Primary	Immediately after intervention	3-item Values Clarity Subscale of the Decisional Con¯ict Scale; used a 5-point Likert scale ranging from strongly agree to strongly disagree to indicate their agreement that they were	Self report	Decision aid without explicit values clarification (with implicit values clarification): the last section of the decision aid involved having the audiotape guide them in considering the importance of the benefits and risks by reviewing a summary of the main benefits and risks that had been described previously	100	1.8		NA			Decision aid with a values clarification exercise (explicit): the last section of the decision aid involved having the audiotape guide them to consider how important the benefits and risks were to them using a weigh-scale exercise	101	1.9		NA
O'Connor 1999	1.2. Perceived clarity of values/choices - Decline HRT	Intent	real scenario	Secondary	Immediately after intervention	3-item Values Clarity Subscale of the Decisional Con¯ict Scale; used a 5-point Likert scale ranging from strongly agree to strongly disagree to indicate their agreement that they were	Self report	Decision aid without explicit values clarification (with implicit values clarification): the last section of the decision aid involved having the audiotape guide them in considering the importance of the benefits and risks by reviewing a summary of the main benefits and risks that had been described previously	100	1.7		NA			Decision aid with a values clarification exercise (explicit): the last section of the decision aid involved having the audiotape guide them to consider how important the benefits and risks were to them using a weigh-scale exercise	101	1.8		NA
O'Connor 1999	1.3. Perceived clarity of values/choices - Accept HRT	Intent	real scenario	Secondary	Immediately after intervention	3-item Values Clarity Subscale of the Decisional Con¯ict Scale; used a 5-point Likert scale ranging from strongly agree to strongly disagree to indicate their agreement that they were	Self report	Decision aid without explicit values clarification (with implicit values clarification): the last section of the decision aid involved having the audiotape guide them in considering the importance of the benefits and risks by reviewing a summary of the main benefits and risks that had been described previously	100	2.0		NA			Decision aid with a values clarification exercise (explicit): the last section of the decision aid involved having the audiotape guide them to consider how important the benefits and risks were to them using a weigh-scale exercise	101	2020-02-02		NA
O'Connor 1999	1.4. Perceived clarity of values/choices - Unsure	Intent	real scenario	Secondary	Immediately after intervention	3-item Values Clarity Subscale of the Decisional Con¯ict Scale; used a 5-point Likert scale ranging from strongly agree to strongly disagree to indicate their agreement that they were	Self report	Decision aid without explicit values clarification (with implicit values clarification): the last section of the decision aid involved having the audiotape guide them in considering the importance of the benefits and risks by reviewing a summary of the main benefits and risks that had been described previously	100	2.2		NA			Decision aid with a values clarification exercise (explicit): the last section of the decision aid involved having the audiotape guide them to consider how important the benefits and risks were to them using a weigh-scale exercise	101	2020-02-02		NA
O'Connor 1999	2.1. Decisional conflict scale - uncertain	DCS	real scenario	Primary	Immediately after intervention	Remaining subscales of the Decisional Conflict Scale: a Scores range from 1 (no difficulty) to 5 (extreme difficulty). Scores 2.0 or less are associated with making a decision	Self report	Decision aid without explicit values clarification (with implicit values clarification): the last section of the decision aid involved having the audiotape guide them in considering the importance of the benefits and risks by reviewing a summary of the main benefits and risks that had been described previously	100	2020-03-02		2020-02-01		As shown in Table 4, there were no statistically significant differences in the remaining subscales of the DCS nor in the acceptability of the decision aid	Decision aid with a values clarification exercise (explicit): the last section of the decision aid involved having the audiotape guide them to consider how important the benefits and risks were to them using a weigh-scale exercise	101	2020-06-02		2020-02-01
O'Connor 1999	2.2. Decisional conflict scale - uninformed	DCS	real scenario	Primary	Immediately after intervention	Remaining subscales of the Decisional Conflict Scale: a Scores range from 1 (no difficulty) to 5 (extreme difficulty). Scores 2.0 or less are associated with making a decision	Self report	Decision aid without explicit values clarification (with implicit values clarification): the last section of the decision aid involved having the audiotape guide them in considering the importance of the benefits and risks by reviewing a summary of the main benefits and risks that had been described previously	100	2020-08-01		0.7			Decision aid with a values clarification exercise (explicit): the last section of the decision aid involved having the audiotape guide them to consider how important the benefits and risks were to them using a weigh-scale exercise	101	2020-09-01		0.7
O'Connor 1999	2.3. Decisional conflict scale - unsupported	DCS	real scenario	Primary	Immediately after intervention	Remaining subscales of the Decisional Conflict Scale: a Scores range from 1 (no difficulty) to 5 (extreme difficulty). Scores 2.0 or less are associated with making a decision	Self report	Decision aid without explicit values clarification (with implicit values clarification): the last section of the decision aid involved having the audiotape guide them in considering the importance of the benefits and risks by reviewing a summary of the main benefits and risks that had been described previously	100	2.0		0.7			Decision aid with a values clarification exercise (explicit): the last section of the decision aid involved having the audiotape guide them to consider how important the benefits and risks were to them using a weigh-scale exercise	101	2020-01-02		0.6
O'Connor 1999	2.4. Decisional conflict scale - ineffective decision	DCS	real scenario	Primary	Immediately after intervention	Remaining subscales of the Decisional Conflict Scale: a Scores range from 1 (no difficulty) to 5 (extreme difficulty). Scores 2.0 or less are associated with making a decision	Self report	Decision aid without explicit values clarification (with implicit values clarification): the last section of the decision aid involved having the audiotape guide them in considering the importance of the benefits and risks by reviewing a summary of the main benefits and risks that had been described previously	100	2020-08-01		0.6			Decision aid with a values clarification exercise (explicit): the last section of the decision aid involved having the audiotape guide them to consider how important the benefits and risks were to them using a weigh-scale exercise	101	2.0		0.7
O'Connor 1999	3. Congruence between personal values of benefits and risks	Congru	real scenario	Primary	Immediately after intervention	Examined the degree to which personal values discriminated between the choices women made using discriminant function analysis.	Self report	Decision aid without explicit values clarification (with implicit values clarification): the last section of the decision aid involved having the audiotape guide them in considering the importance of the benefits and risks by reviewing a summary of the main benefits and risks that had been described previously	100		67			57-76	Decision aid with a values clarification exercise (explicit): the last section of the decision aid involved having the audiotape guide them to consider how important the benefits and risks were to them using a weigh-scale exercise	101		65			55-74
Paquin 2018	1.1. Behavioral beliefs - Knowing that researchers are studying my child's genomic sequencing information makes me uncomfortable	Values	hypothetical (values)	Unclear	After completing the online decision aid	Asked participants how much they agreed or disagreed with five statements expressing reasons for having genomic sequencing and five statements expressing reasons for not having genomic sequencing.	Self report	In the control condition, participants viewed only educational information (includes information about newborn screening, genomic sequencing, and the use of genomic sequencing to identify genetic variants that could lead children to develop conditions for which treatments exist)	518	2.62		1.19			Experimental condition: they viewed the same educational information followed by a values clarification exercise.(a values clarification exercise in which parents sort five reasons for and five reasons against having genomic sequencing for their child by importance.)	482	2.72		1.34
Paquin 2018	1.2. Behavioral beliefs - Waiting to learn my child's genomic sequencing results may cause me to worry or feel anxious	Values	hypothetical (values)	Unclear	After completing the online decision aid	Asked participants how much they agreed or disagreed with five statements expressing reasons for having genomic sequencing and five statements expressing reasons for not having genomic sequencing.	Self report	In the control condition, participants viewed only educational information (includes information about newborn screening, genomic sequencing, and the use of genomic sequencing to identify genetic variants that could lead children to develop conditions for which treatments exist)	518	3.77		0.97			Experimental condition: they viewed the same educational information followed by a values clarification exercise.(a values clarification exercise in which parents sort five reasons for and five reasons against having genomic sequencing for their child by importance.)	482	3.37		1.24
Paquin 2018	1.3. Behavioral beliefs - I would rather wait to see if my child has signs of a genetic condition before having genomic sequencing	Values	hypothetical (values)	Unclear	After completing the online decision aid	Asked participants how much they agreed or disagreed with five statements expressing reasons for having genomic sequencing and five statements expressing reasons for not having genomic sequencing.	Self report	In the control condition, participants viewed only educational information (includes information about newborn screening, genomic sequencing, and the use of genomic sequencing to identify genetic variants that could lead children to develop conditions for which treatments exist)	518	2.72		1.21			Experimental condition: they viewed the same educational information followed by a values clarification exercise.(a values clarification exercise in which parents sort five reasons for and five reasons against having genomic sequencing for their child by importance.)	482	2.51		1.24
Paquin 2018	1.4. Behavioral beliefs - I am satisfied with knowing that my child will have the standard newborn screening test like all babies	Values	hypothetical (values)	Unclear	After completing the online decision aid	Asked participants how much they agreed or disagreed with five statements expressing reasons for having genomic sequencing and five statements expressing reasons for not having genomic sequencing.	Self report	In the control condition, participants viewed only educational information (includes information about newborn screening, genomic sequencing, and the use of genomic sequencing to identify genetic variants that could lead children to develop conditions for which treatments exist)	518	3.66		0.95			Experimental condition: they viewed the same educational information followed by a values clarification exercise.(a values clarification exercise in which parents sort five reasons for and five reasons against having genomic sequencing for their child by importance.)	482	3.43		1.08
Paquin 2018	1.5. Behavioral beliefs - I do not want to learn now if my child is expected to develop a genetic condition in the future	Values	hypothetical (values)	Unclear	After completing the online decision aid	Asked participants how much they agreed or disagreed with five statements expressing reasons for having genomic sequencing and five statements expressing reasons for not having genomic sequencing.	Self report	In the control condition, participants viewed only educational information (includes information about newborn screening, genomic sequencing, and the use of genomic sequencing to identify genetic variants that could lead children to develop conditions for which treatments exist)	518	2.42		1.21			Experimental condition: they viewed the same educational information followed by a values clarification exercise.(a values clarification exercise in which parents sort five reasons for and five reasons against having genomic sequencing for their child by importance.)	482	2.26		1.17
Paquin 2018	2.1. Behavioral intentions - Genomic sequencing could help scientists	Values	hypothetical (further clarify values)	Na/Unclear	After completing the online decision aid	Asked participants how likely they would be to get the genomic sequencing test described in the decision aid for their child if they could request it. Responses were given on a 5-point scale ranging from 1 (extremely unlikely) to 5 (extremely likely).	Self report	In the control condition, participants viewed only educational information (includes information about newborn screening, genomic sequencing, and the use of genomic sequencing to identify genetic variants that could lead children to develop conditions for which treatments exist)	518	4.24		0.73		Behavioral intentions were assessed by asking participants how likely they would be to get the genomic sequencing test described in the decision aid for their child if they could request it (M = 3.74, SD = 1.09). Responses were given on a 5-point scale ranging from 1 (extremely unlikely) to 5 (extremely likely). Results are not presented by group, they are all together	Experimental condition: they viewed the same educational information followed by a values clarification exercise.(a values clarification exercise in which parents sort five reasons for and five reasons against having genomic sequencing for their child by importance.)	482	4.24		0.73		Behavioral intentions were assessed by asking participants how likely they would be to get the genomic sequencing test described in the decision aid for their child if they could request it (M = 3.74, SD = 1.09). Responses were given on a 5-point scale ranging from 1 (extremely unlikely) to 5 (extremely likely). Results are not presented by group, they are all together
Paquin 2018	2.2. Behavioral intentions - Knowing that a child has a genetic condition	Values	hypothetical (further clarify values)	Na/Unclear	After completing the online decision aid	Asked participants how likely they would be to get the genomic sequencing test described in the decision aid for their child if they could request it. Responses were given on a 5-point scale ranging from 1 (extremely unlikely) to 5 (extremely likely).	Self report	In the control condition, participants viewed only educational information (includes information about newborn screening, genomic sequencing, and the use of genomic sequencing to identify genetic variants that could lead children to develop conditions for which treatments exist)	518	4.40		0.68		Results are not reported by group.	Experimental condition: they viewed the same educational information followed by a values clarification exercise.(a values clarification exercise in which parents sort five reasons for and five reasons against having genomic sequencing for their child by importance.)	482	4.40		0.68		Results are not reported by group.
Paquin 2018	2.3. Behavioral intentions - Genomic sequencing will help doctors	Values	hypothetical (further clarify values)	Na/Unclear	After completing the online decision aid	Asked participants how likely they would be to get the genomic sequencing test described in the decision aid for their child if they could request it. Responses were given on a 5-point scale ranging from 1 (extremely unlikely) to 5 (extremely likely).	Self report	In the control condition, participants viewed only educational information (includes information about newborn screening, genomic sequencing, and the use of genomic sequencing to identify genetic variants that could lead children to develop conditions for which treatments exist)	518	4.20		0.79		Results are not reported by group.	Experimental condition: they viewed the same educational information followed by a values clarification exercise.(a values clarification exercise in which parents sort five reasons for and five reasons against having genomic sequencing for their child by importance.)	482	4.20		0.79		Results are not reported by group.
Paquin 2018	2.4. Behavioral intentions - A positive result could help my family	Values	hypothetical (further clarify values)	Na/Unclear	After completing the online decision aid	Asked participants how likely they would be to get the genomic sequencing test described in the decision aid for their child if they could request it. Responses were given on a 5-point scale ranging from 1 (extremely unlikely) to 5 (extremely likely).	Self report	In the control condition, participants viewed only educational information (includes information about newborn screening, genomic sequencing, and the use of genomic sequencing to identify genetic variants that could lead children to develop conditions for which treatments exist)	518	4.23		0.81		Results are not reported by group.	Experimental condition: they viewed the same educational information followed by a values clarification exercise.(a values clarification exercise in which parents sort five reasons for and five reasons against having genomic sequencing for their child by importance.)	482	4.23		0.81		Results are not reported by group.
Paquin 2018	2.5. Behavioral intentions - It is better to have all possible tests	Values	hypothetical (further clarify values)	Na/Unclear	After completing the online decision aid	Asked participants how likely they would be to get the genomic sequencing test described in the decision aid for their child if they could request it. Responses were given on a 5-point scale ranging from 1 (extremely unlikely) to 5 (extremely likely).	Self report	In the control condition, participants viewed only educational information (includes information about newborn screening, genomic sequencing, and the use of genomic sequencing to identify genetic variants that could lead children to develop conditions for which treatments exist)	518	3.96		1.00		Results are not reported by group.	Experimental condition: they viewed the same educational information followed by a values clarification exercise.(a values clarification exercise in which parents sort five reasons for and five reasons against having genomic sequencing for their child by importance.)	482	3.96		1.00		Results are not reported by group.
Paquin 2018	2.6. Behavioral intentions - Knowing that researchers are studying my child's genomic	Values	hypothetical (further clarify values)	Na/Unclear	After completing the online decision aid	Asked participants how likely they would be to get the genomic sequencing test described in the decision aid for their child if they could request it. Responses were given on a 5-point scale ranging from 1 (extremely unlikely) to 5 (extremely likely).	Self report	In the control condition, participants viewed only educational information (includes information about newborn screening, genomic sequencing, and the use of genomic sequencing to identify genetic variants that could lead children to develop conditions for which treatments exist)	518	2.67		1.26		Results are not reported by group.	Experimental condition: they viewed the same educational information followed by a values clarification exercise.(a values clarification exercise in which parents sort five reasons for and five reasons against having genomic sequencing for their child by importance.)	482	2.67		1.26		Results are not reported by group.
Paquin 2018	2.7. Behavioral intentions - Waiting to learn my child's genomic sequencing	Values	hypothetical (further clarify values)	Na/Unclear	After completing the online decision aid	Asked participants how likely they would be to get the genomic sequencing test described in the decision aid for their child if they could request it. Responses were given on a 5-point scale ranging from 1 (extremely unlikely) to 5 (extremely likely).	Self report	In the control condition, participants viewed only educational information (includes information about newborn screening, genomic sequencing, and the use of genomic sequencing to identify genetic variants that could lead children to develop conditions for which treatments exist)	518	3.58		1.13		Results are not reported by group.	Experimental condition: they viewed the same educational information followed by a values clarification exercise.(a values clarification exercise in which parents sort five reasons for and five reasons against having genomic sequencing for their child by importance.)	482	3.58		1.13		Results are not reported by group.
Paquin 2018	2.8. Behavioral intentions - I would rather wait to see if my child has signs	Values	hypothetical (further clarify values)	Na/Unclear	After completing the online decision aid	Asked participants how likely they would be to get the genomic sequencing test described in the decision aid for their child if they could request it. Responses were given on a 5-point scale ranging from 1 (extremely unlikely) to 5 (extremely likely).	Self report	In the control condition, participants viewed only educational information (includes information about newborn screening, genomic sequencing, and the use of genomic sequencing to identify genetic variants that could lead children to develop conditions for which treatments exist)	518	2.62		1.23		Results are not reported by group.	Experimental condition: they viewed the same educational information followed by a values clarification exercise.(a values clarification exercise in which parents sort five reasons for and five reasons against having genomic sequencing for their child by importance.)	482	2.62		1.23		Results are not reported by group.
Paquin 2018	2.9. Behavioral intentions - I am satisfied with knowing that my child will have the standard newborn	Values	hypothetical (further clarify values)	Na/Unclear	After completing the online decision aid	Asked participants how likely they would be to get the genomic sequencing test described in the decision aid for their child if they could request it. Responses were given on a 5-point scale ranging from 1 (extremely unlikely) to 5 (extremely likely).	Self report	In the control condition, participants viewed only educational information (includes information about newborn screening, genomic sequencing, and the use of genomic sequencing to identify genetic variants that could lead children to develop conditions for which treatments exist)	518	3.55		1.02		Results are not reported by group.	Experimental condition: they viewed the same educational information followed by a values clarification exercise.(a values clarification exercise in which parents sort five reasons for and five reasons against having genomic sequencing for their child by importance.)	482	3.55		2020-02-01		Results are not reported by group.
Paquin 2018	2.10. Behavioral intentions - I do NOT want to learn now if my child is expected to develop	Values	hypothetical (further clarify values)	Na/Unclear	After completing the online decision aid	Asked participants how likely they would be to get the genomic sequencing test described in the decision aid for their child if they could request it. Responses were given on a 5-point scale ranging from 1 (extremely unlikely) to 5 (extremely likely).	Self report	In the control condition, participants viewed only educational information (includes information about newborn screening, genomic sequencing, and the use of genomic sequencing to identify genetic variants that could lead children to develop conditions for which treatments exist)	518	2.34		1.91		Results are not reported by group.	Experimental condition: they viewed the same educational information followed by a values clarification exercise.(a values clarification exercise in which parents sort five reasons for and five reasons against having genomic sequencing for their child by importance.)	482	2.34		1.91		Results are not reported by group.
Paquin 2018	5. Decision making self efficiency	Prep	hypothetical	Na/Unclear	After completing the online decision aid	Five questions about participants’ personal experience with decisional , We recoded responses into a new dichotomous variable indicating previous experience, 1 (yes) or 0 (no)	Self report	In the control condition, participants viewed only educational information (includes information about newborn screening, genomic sequencing, and the use of genomic sequencing to identify genetic variants that could lead children to develop conditions for which treatments exist)	518	NA		NA			Experimental condition: they viewed the same educational information followed by a values clarification exercise.(a values clarification exercise in which parents sort five reasons for and five reasons against having genomic sequencing for their child by importance.)	482	NA		NA
Peinado 2020	1. Decisional conflict	DCS	hypothetical	Na/Unclear	Participants in this study were asked to make a decision about genomic testing immediately following completion of the decision aid	Responses were given on a 5-point response scale ranging from strongly disagree to strongly agree. Decisional conflict was assessed using 14 items from the original 16-item scale developed by O’Connor (1995, 2010).	Self report	Participants viewed a decision aid containing educational information about newborn screening and genomic sequencing.	518	28.91		NA		SE = 0.82; p = .181	Participants viewed the same decision aid and completed a values clarification exercise in which they sorted reasons for and against genomic sequencing in terms of the importance to them	482	27.33		NA		SE = 0.85
Peinado 2020	1.1. Values clarity	DCS	hypothetical	Na/Unclear	Participants in this study were asked to make a decision about genomic testing immediately following completion of the decision aid	Responses were given on a 5-point response scale ranging from strongly disagree to strongly agree. Decisional conflict was assessed using 14 items from the original 16-item scale developed by O’Connor (1995, 2010).	Self report	Participants viewed a decision aid containing educational information about newborn screening and genomic sequencing.	518	71.68		NA		SE = .91; p = 0.012	Participants viewed the same decision aid and completed a values clarification exercise in which they sorted reasons for and against genomic sequencing in terms of the importance to them	482	74.99		NA		SE = 0.94
Peinado 2020	1.2. Informed	DCS	hypothetical	Na/Unclear	Participants in this study were asked to make a decision about genomic testing immediately following completion of the decision aid	Responses were given on a 5-point response scale ranging from strongly disagree to strongly agree. Decisional conflict was assessed using 14 items from the original 16-item scale developed by O’Connor (1995, 2010).	Self report	Participants viewed a decision aid containing educational information about newborn screening and genomic sequencing.	518	72.05		NA		SE = (.83) p = 0.317	Participants viewed the same decision aid and completed a values clarification exercise in which they sorted reasons for and against genomic sequencing in terms of the importance to them	482	73.25		NA		SE = 0.86
Peinado 2020	1.3. Certainty	DCS	hypothetical	Na/Unclear	Participants in this study were asked to make a decision about genomic testing immediately following completion of the decision aid	Responses were given on a 5-point response scale ranging from strongly disagree to strongly agree. Decisional conflict was assessed using 14 items from the original 16-item scale developed by O’Connor (1995, 2010).	Self report	Participants viewed a decision aid containing educational information about newborn screening and genomic sequencing.	518	33.15		NA		SE = (1.11); p = 0.677	Participants viewed the same decision aid and completed a values clarification exercise in which they sorted reasons for and against genomic sequencing in terms of the importance to them	482	32.48		NA		SE = 1.15
Peinado 2020	1.4. Effective decision	DCS	hypothetical	Na/Unclear	Participants in this study were asked to make a decision about genomic testing immediately following completion of the decision aid	Responses were given on a 5-point response scale ranging from strongly disagree to strongly agree. Decisional conflict was assessed using 14 items from the original 16-item scale developed by O’Connor (1995, 2010).	Self report	Participants viewed a decision aid containing educational information about newborn screening and genomic sequencing.	518	72.87		NA		SE = (.88); p = 0.290	Participants viewed the same decision aid and completed a values clarification exercise in which they sorted reasons for and against genomic sequencing in terms of the importance to them	482	74.21		NA		SE = 0.91
Peinado 2020	2. Decision regret	Feel	hypothetical	Na/Unclear	After DA	Decision regret was assessed using a 5-item scale developed by Brehaut et al. (2003). Responses ranged from 1 (strongly disagree) to 5 (strongly agree)	Self report	Participants viewed a decision aid containing educational information about newborn screening and genomic sequencing.	518	2020-10-02		NA		SE = (.03); p = 0.13	Participants viewed the same decision aid and completed a values clarification exercise in which they sorted reasons for and against genomic sequencing in terms of the importance to them	482	2.00		NA		SE = 0.03
Peinado 2020	3. Behavioral intention	Intent	hypothetical	Na/Unclear	After DA	Behavioral intention was assessed with a single item adapted from measures proposed by Fishbein and Ajzen (2010). Responses were given on a scale from 1 (extremely unlikely) to 5 (extremely likely)	Self report	Participants viewed a decision aid containing educational information about newborn screening and genomic sequencing.	518	3.74		1.09		Results are not reported by group.	Participants viewed the same decision aid and completed a values clarification exercise in which they sorted reasons for and against genomic sequencing in terms of the importance to them	482	3.74		1.09		Results are not reported by group.
Pignone 2012 (2 VCMs)	1.1. Most important attribute - Ability to reduce colorectal incidence and mortality	Values	hypothetical	Primary	Post-task	Single question on screening test preference, , in which respondents selected from a set of four unlabeled screening tests	Self report	Control: Ranking and rating task (The rating exercise asked participants to rate, on a Likert scale of 1–6, the importance of each attribute (1 = not important; 6 = very important). The ranking task then asked the respondent to rank the three most important of the six attributes.	54		61				Intervention: Conjoint task (Each choice task involved a comparison of two hypothetical options (“1” and “2”) made up of the six attributes with different combinations of levels)	50		56
Pignone 2012 (2 VCMs)	1.2. Most important attribute - Discomfort	Values	hypothetical	Primary	Post-task	Single question on screening test preference, , in which respondents selected from a set of four unlabeled screening tests	Self report	Control: Ranking and rating task (The rating exercise asked participants to rate, on a Likert scale of 1–6, the importance of each attribute (1 = not important; 6 = very important). The ranking task then asked the respondent to rank the three most important of the six attributes.	54		7				Intervention: Conjoint task (Each choice task involved a comparison of two hypothetical options (“1” and “2”) made up of the six attributes with different combinations of levels)	50		12
Pignone 2012 (2 VCMs)	1.3. Most important attribute - Nature of test	Values	hypothetical	Primary	Post-task	Single question on screening test preference, , in which respondents selected from a set of four unlabeled screening tests	Self report	Control: Ranking and rating task (The rating exercise asked participants to rate, on a Likert scale of 1–6, the importance of each attribute (1 = not important; 6 = very important). The ranking task then asked the respondent to rank the three most important of the six attributes.	54		6				Intervention: Conjoint task (Each choice task involved a comparison of two hypothetical options (“1” and “2”) made up of the six attributes with different combinations of levels)	50		8
Pignone 2012 (2 VCMs)	1.4. Most important attribute - Frequency	Values	hypothetical	Primary	Post-task	Single question on screening test preference, , in which respondents selected from a set of four unlabeled screening tests	Self report	Control: Ranking and rating task (The rating exercise asked participants to rate, on a Likert scale of 1–6, the importance of each attribute (1 = not important; 6 = very important). The ranking task then asked the respondent to rank the three most important of the six attributes.	54		6				Intervention: Conjoint task (Each choice task involved a comparison of two hypothetical options (“1” and “2”) made up of the six attributes with different combinations of levels)	50		12
Pignone 2012 (2 VCMs)	1.5. Most important attribute - Risk of major complications	Values	hypothetical	Primary	Post-task	Single question on screening test preference, , in which respondents selected from a set of four unlabeled screening tests	Self report	Control: Ranking and rating task (The rating exercise asked participants to rate, on a Likert scale of 1–6, the importance of each attribute (1 = not important; 6 = very important). The ranking task then asked the respondent to rank the three most important of the six attributes.	54		4				Intervention: Conjoint task (Each choice task involved a comparison of two hypothetical options (“1” and “2”) made up of the six attributes with different combinations of levels)	50		2
Pignone 2012 (2 VCMs)	1.6. Most important attribute - Out of pocket costs	Values	hypothetical	Primary	Post-task	Single question on screening test preference, , in which respondents selected from a set of four unlabeled screening tests	Self report	Control: Ranking and rating task (The rating exercise asked participants to rate, on a Likert scale of 1–6, the importance of each attribute (1 = not important; 6 = very important). The ranking task then asked the respondent to rank the three most important of the six attributes.	54		17				Intervention: Conjoint task (Each choice task involved a comparison of two hypothetical options (“1” and “2”) made up of the six attributes with different combinations of levels)	50		10
Pignone 2012 (2 VCMs)	2. Values clarity	DCS	hypothetical	Secondary	Post-task	Sub-scale of the Decision Conflict Scale (three questions addressing clarity about how benefits and adverse effects matter to the individual, scored on 0–100 scale, with clear values defined as a score less than 25). They don't specify what version of the DCS was used.	Self report	Control: Ranking and rating task (The rating exercise asked participants to rate, on a Likert scale of 1–6, the importance of each attribute (1 = not important; 6 = very important). The ranking task then asked the respondent to rank the three most important of the six attributes.	54		83			no statistically significant differences between groups in the proportion of participants having clear values (p=0.63)	Intervention: Conjoint task (Each choice task involved a comparison of two hypothetical options (“1” and “2”) made up of the six attributes with different combinations of levels)	50		76			No statistically significant differences between groups in the proportion of participants having clear values (p=0.63)
Pignone 2012 (2 VCMs)	3. Intent to be screened	Intent	hypothetical	Secondary	Post-task	A 5-point Likert scale	Self report	Control: Ranking and rating task (The rating exercise asked participants to rate, on a Likert scale of 1–6, the importance of each attribute (1 = not important; 6 = very important). The ranking task then asked the respondent to rank the three most important of the six attributes.	54	4.4		NA		similar between groups (p=0.22)	Intervention: Conjoint task (Each choice task involved a comparison of two hypothetical options (“1” and “2”) made up of the six attributes with different combinations of levels)	50	4.2		NA		Similar between groups (p=0.22)
Pignone 2012 (2 VCMs)	4.1. Unlabeled test preferences - FOBT	Pref	hypothetical	Secondary	Post-task	A single question on screening test preference, in which respondents selected from a set of four unlabeled screening tests (designed to simulate fecal occult blood testing, sigmoidoscopy, colonoscopy, or a radiological test such as CT colonography) or the option of no screening	Self report	Control: Ranking and rating task (The rating exercise asked participants to rate, on a Likert scale of 1–6, the importance of each attribute (1 = not important; 6 = very important). The ranking task then asked the respondent to rank the three most important of the six attributes.	54		20			unlabeled test preferences were also similar between groups: the set of attributes corresponding to screening colonoscopy every 10 years was most frequently chosen in each group, but the sets of attributes corresponding to FOBT and radiological testing were also popular; only 3% of respondents answered that they would choose “no testing.”	Intervention: Conjoint task (Each choice task involved a comparison of two hypothetical options (“1” and “2”) made up of the six attributes with different combinations of levels)	50		26			Unlabeled test preferences were also similar between groups: the set of attributes corresponding to screening colonoscopy every 10 years was most frequently chosen in each group, but the sets of attributes corresponding to FOBT and radiological testing were also popular; only 3% of respondents answered that they would choose “no testing.”
Pignone 2012 (2 VCMs)	4.2. Unlabeled test preferences - SIG	Pref	hypothetical	Secondary	Post-task	A single question on screening test preference, in which respondents selected from a set of four unlabeled screening tests (designed to simulate fecal occult blood testing, sigmoidoscopy, colonoscopy, or a radiological test such as CT colonography) or the option of no screening	Self report	Control: Ranking and rating task (The rating exercise asked participants to rate, on a Likert scale of 1–6, the importance of each attribute (1 = not important; 6 = very important). The ranking task then asked the respondent to rank the three most important of the six attributes.	54		0				Intervention: Conjoint task (Each choice task involved a comparison of two hypothetical options (“1” and “2”) made up of the six attributes with different combinations of levels)	50		0
Pignone 2012 (2 VCMs)	4.3. Unlabeled test preferences - COL	Pref	hypothetical	Secondary	Post-task	A single question on screening test preference, in which respondents selected from a set of four unlabeled screening tests (designed to simulate fecal occult blood testing, sigmoidoscopy, colonoscopy, or a radiological test such as CT colonography) or the option of no screening	Self report	Control: Ranking and rating task (The rating exercise asked participants to rate, on a Likert scale of 1–6, the importance of each attribute (1 = not important; 6 = very important). The ranking task then asked the respondent to rank the three most important of the six attributes.	54		39				Intervention: Conjoint task (Each choice task involved a comparison of two hypothetical options (“1” and “2”) made up of the six attributes with different combinations of levels)	50		44
Pignone 2012 (2 VCMs)	4.4. Unlabeled test preferences - RAD	Pref	hypothetical	Secondary	Post-task	A single question on screening test preference, in which respondents selected from a set of four unlabeled screening tests (designed to simulate fecal occult blood testing, sigmoidoscopy, colonoscopy, or a radiological test such as CT colonography) or the option of no screening	Self report	Control: Ranking and rating task (The rating exercise asked participants to rate, on a Likert scale of 1–6, the importance of each attribute (1 = not important; 6 = very important). The ranking task then asked the respondent to rank the three most important of the six attributes.	54		39				Intervention: Conjoint task (Each choice task involved a comparison of two hypothetical options (“1” and “2”) made up of the six attributes with different combinations of levels)	50		26
Pignone 2012 (2 VCMs)	4.5. Unlabeled test preferences - No tests	Pref	hypothetical	Secondary	Post-task	A single question on screening test preference, in which respondents selected from a set of four unlabeled screening tests (designed to simulate fecal occult blood testing, sigmoidoscopy, colonoscopy, or a radiological test such as CT colonography) or the option of no screening	Self report	Control: Ranking and rating task (The rating exercise asked participants to rate, on a Likert scale of 1–6, the importance of each attribute (1 = not important; 6 = very important). The ranking task then asked the respondent to rank the three most important of the six attributes.	54		2				Intervention: Conjoint task (Each choice task involved a comparison of two hypothetical options (“1” and “2”) made up of the six attributes with different combinations of levels)	50		4
Pignone 2013 (2 VCMs)	1.1. Most important attribute - Chance of being diagnosed with prostate cancer	Values	unclear	Primary	Post-task	A single question: "Which ONE feature of prostate cancer screening is most important to you?” with responses chosen from: the chance of being diagnosed, the chance of dying over 10 years, the chance of requiring a biopsy from screening, the chance of becoming impotent or incontinent from treatment	Self report	Balance Sheet Task: The balance sheet was based on modelling studies of PSA-related outcomes 14, and was informed by randomized trials and observational evidence, as well as by our previous research in this area.16 (See Figure 1)	302		35.8				Rating and Ranking Task: The rating and ranking task asked participants to rate (on a scale of 0= not important at all to 5 = very important) and then rank the three most important screening test attributes from sets of the key attributes. (See Figure 2)	307		2020-05-22				Discrete choice experiment: respondents are asked to choose between hypothetical alternatives defined by a set of attributes (See figure 3)	302		2020-03-31	NA
Pignone 2013 (2 VCMs)	1.2. Most important attribute - Chance of dying from prostate cancer	Values	unclear	Primary	Post-task	A single question: "Which ONE feature of prostate cancer screening is most important to you?” with responses chosen from: the chance of being diagnosed, the chance of dying over 10 years, the chance of requiring a biopsy from screening, the chance of becoming impotent or incontinent from treatment	Self report	Balance Sheet Task: The balance sheet was based on modelling studies of PSA-related outcomes 14, and was informed by randomized trials and observational evidence, as well as by our previous research in this area.16 (See Figure 1)	302		35.1				Rating and Ranking Task: The rating and ranking task asked participants to rate (on a scale of 0= not important at all to 5 = very important) and then rank the three most important screening test attributes from sets of the key attributes. (See Figure 2)	307		54.4				Discrete choice experiment: respondents are asked to choose between hypothetical alternatives defined by a set of attributes (See figure 3)	302		32.5	NA
Pignone 2013 (2 VCMs)	1.3. Most important attribute - Chance of requiring a biopsy as a result of screening	Values	unclear	Primary	Post-task	A single question: "Which ONE feature of prostate cancer screening is most important to you?” with responses chosen from: the chance of being diagnosed, the chance of dying over 10 years, the chance of requiring a biopsy from screening, the chance of becoming impotent or incontinent from treatment	Self report	Balance Sheet Task: The balance sheet was based on modelling studies of PSA-related outcomes 14, and was informed by randomized trials and observational evidence, as well as by our previous research in this area.16 (See Figure 1)	302		2020-09-10				Rating and Ranking Task: The rating and ranking task asked participants to rate (on a scale of 0= not important at all to 5 = very important) and then rank the three most important screening test attributes from sets of the key attributes. (See Figure 2)	307		2020-08-08				Discrete choice experiment: respondents are asked to choose between hypothetical alternatives defined by a set of attributes (See figure 3)	302		2020-09-13	NA
Pignone 2013 (2 VCMs)	1.4. Most important attribute - Chance of developing impotence or incontinence as a result of screening	Values	unclear	Primary	Post-task	A single question: "Which ONE feature of prostate cancer screening is most important to you?” with responses chosen from: the chance of being diagnosed, the chance of dying over 10 years, the chance of requiring a biopsy from screening, the chance of becoming impotent or incontinent from treatment	Self report	Balance Sheet Task: The balance sheet was based on modelling studies of PSA-related outcomes 14, and was informed by randomized trials and observational evidence, as well as by our previous research in this area.16 (See Figure 1)	302		2020-02-18				Rating and Ranking Task: The rating and ranking task asked participants to rate (on a scale of 0= not important at all to 5 = very important) and then rank the three most important screening test attributes from sets of the key attributes. (See Figure 2)	307		2020-03-14				Discrete choice experiment: respondents are asked to choose between hypothetical alternatives defined by a set of attributes (See figure 3)	302		2020-05-22	NA
Pignone 2013 (2 VCMs)	2. Testing preference	Pref	unclear	Secondary	Post-task	A question that included two unlabelled options described in terms of the key decision attributes and designed to mimic screening or screening options	Self report	Balance Sheet Task: The balance sheet was based on modelling studies of PSA-related outcomes 14, and was informed by randomized trials and observational evidence, as well as by our previous research in this area.16 (See Figure 1)	302		43.7% were more likely to prefer the PSA-like option (as opposed to the no screening option)			Can't see other results	Rating and Ranking Task: The rating and ranking task asked participants to rate (on a scale of 0= not important at all to 5 = very important) and then rank the three most important screening test attributes from sets of the key attributes. (See Figure 2)	307		34.2% were more likely to prefer the PSA-like option (as opposed to the no screening option)			Can't see other results	Discrete choice experiment: respondents are asked to choose between hypothetical alternatives defined by a set of attributes (See figure 3)	302		20.2% were more likely to prefer the PSA-like option (as opposed to the no screening option)	NA		Can't see other results
Pignone 2013 (2 VCMs)	3. Value clarity sub-scale of the Decisional conflict scale (DCS)	DCS	unclear	Secondary	Post-task	The values clarity sub-scale of the Decisional Conflict Scale (DCS), ranges from 0 to 100 with lower scores suggesting better clarity. They don't specify what version of the DCS.	Self report	Balance Sheet Task: The balance sheet was based on modelling studies of PSA-related outcomes 14, and was informed by randomized trials and observational evidence, as well as by our previous research in this area.16 (See Figure 1)	302	22.5		NA		Mean values clarity score was low (suggesting a high degree of clarity) and did not differ importantly between groups, despite the difference being statistically significant (p=0.0276)	Rating and Ranking Task: The rating and ranking task asked participants to rate (on a scale of 0= not important at all to 5 = very important) and then rank the three most important screening test attributes from sets of the key attributes. (See Figure 2)	307	19.0		NA		Mean values clarity score was low (suggesting a high degree of clarity) and did not differ importantly between groups, despite the difference being statistically significant	Discrete choice experiment: respondents are asked to choose between hypothetical alternatives defined by a set of attributes (See figure 3)	302	20.3		NA		Mean values clarity score was low (suggesting a high degree of clarity) and did not differ importantly between groups, despite the difference being statistically significant
Pignone 2013 (2 VCMs)	4. Intent to be screened with PSA	Intent	unclear	Secondary	Post-task	Likert scale (from strongly disagree to strongly agree, with agree and strongly agree considered as positive intent to be screened and as their labelled preference)	Self report	Balance Sheet Task:The balance sheet was based on modelling studies of PSA-related outcomes 14, and was informed by randomized trials and observational evidence, as well as by our previous research in this area.16 (See Figure 1)	302		77.1			proportion of participants who agreed or strongly agreed that they intended to have PSA testing when labelled as such was high and did not differ between groups (p = 0.731)	Rating and Ranking Task: The rating and ranking task asked participants to rate (on a scale of 0= not important at all to 5 = very important) and then rank the three most important screening test attributes from sets of the key attributes. (See Figure 2)	307		76.8			Proportion of participants who agreed or strongly agreed that they intended to have PSA testing when labelled as such was high and did not differ between groups	Discrete choice experiment: respondents are asked to choose between hypothetical alternatives defined by a set of attributes (See figure 3)	302		73.5	NA		proportion of participants who agreed or strongly agreed that they intended to have PSA testing when labelled as such was high and did not differ between groups
Sheridan 2010	1. Decisional conflict	DCS	hypothetical	Primary	Pre and post-hoc (we report post-hoc results)	Decisional Conflict Scale, a well-validated 16-item scale; Scores from 1 to 5	Self report	Heart to Heart decision aid (available at www.med-decisions.com). This decision aid helps individuals with no prior history of heart disease make decisions about how to lower their future likelihood of CHD events	62	1.8		NA		Absolute Difference: VC–DA (95% CI): +0.1 (–0.1 to +0.3) / Adjusted Absolute Difference (P Value): –0.01 (0.95)	VCM ranking and rating exercice	75	1.9		NA		Absolute Difference: VC–DA (95% CI): +0.1 (–0.1 to +0.3) / Adjusted Absolute Difference (P Value): –0.01 (0.95)
Sheridan 2010	2.1. Intent for CHD risk reduction - Any plan	Intent	hypothetical	Secondary	Pre and post-hoc (we report post-hoc results)	A single question at baseline and post intervention	Self report	Heart to Heart decision aid (available at www.med-decisions.com). This decision aid helps individuals with no prior history of heart disease make decisions about how to lower their future likelihood of CHD events	62		98			Any plan +2% (–0.02% to +5%) — Best plan –6% (–10% to 21%) - Decision consistent with values –3% (–11% to +5%) — Self-efficacy to lower at least one CHD risk factor –5% (–13% to +3%)	VCM ranking and rating exercice	75		100			Any plan +2% (–0.02% to +5%) — Best plan –6% (–10% to 21%) - Decision consistent with values –3% (–11% to +5%) — Self-efficacy to lower at least one CHD risk factor –5% (–13% to +3%)
Sheridan 2010	2.2. Intent for CHD risk reduction: Best plan	Intent	hypothetical	Secondary	Pre and post-hoc (we report post-hoc results)	A single question at baseline and post intervention	Self report	Heart to Heart decision aid (available at www.med-decisions.com). This decision aid helps individuals with no prior history of heart disease make decisions about how to lower their future likelihood of CHD events	62		71				VCM ranking and rating exercice	75		65
Sheridan 2010	2.3. Intent for CHD risk reduction: Decision consistent with values	Intent	hypothetical	Secondary	Pre and post-hoc (we report post-hoc results)	A single question at baseline and post intervention	Self report	Heart to Heart decision aid (available at www.med-decisions.com). This decision aid helps individuals with no prior history of heart disease make decisions about how to lower their future likelihood of CHD events	62		95				VCM ranking and rating exercice	75		92
Sheridan 2010	2.4. Intent for CHD risk reduction: Self-efficacy to lower at least one CHD risk factor	Intent	hypothetical	Secondary	Pre and post-hoc (we report post-hoc results)	A single question at baseline and post intervention	Self report	Heart to Heart decision aid (available at www.med-decisions.com). This decision aid helps individuals with no prior history of heart disease make decisions about how to lower their future likelihood of CHD events	62		97				VCM ranking and rating exercice	75		92
Sheridan 2010	3. Perceived values concordance	Congru	hypothetical	Secondary	Pre and post-hoc (we report post-hoc results)	Self assessment: Participants provided answers on a 5-point Likert scale dichotomized to strongly agree/agree versus all others.	Self report	Heart to Heart decision aid (available at www.med-decisions.com). This decision aid helps individuals with no prior history of heart disease make decisions about how to lower their future likelihood of CHD events	62		95			absolute difference –3% / 95% CI: –11% to +5%	VCM ranking and rating exercice	75		92			Absolute difference –3% / 95% CI: –11% to +5%
Sheridan 2010	4. Self-efficacy for risk reduction	Other	hypothetical	Secondary	Pre and post-hoc (we report post-hoc results)	Participants provided answers on a 5-point Likert scale dichotomized to strongly agree/agree versus all others.	Self report	Heart to Heart decision aid (available at www.med-decisions.com). This decision aid helps individuals with no prior history of heart disease make decisions about how to lower their future likelihood of CHD events	62		97			absolute difference VC–DA –5%, 95% CI: –13% to +3%	VCM ranking and rating exercice	75		92			Absolute difference VC–DA –5%, 95% CI: –13% to +3%
Sheridan 2010	5.1. Intent for specific treatments post intervention - Smoking, if smoker	Intent	hypothetical	Secondary	Post-hoc	Measured intent for specific treatments using a follow-up question to the general intent question	Self report	Heart to Heart decision aid (available at www.med-decisions.com). This decision aid helps individuals with no prior history of heart disease make decisions about how to lower their future likelihood of CHD events	13		82			There were no significant differences in the proportion of individuals planning to start specific risk-reducing treatments post intervention (post-DA in the DA group and post-VC in the DA + VC group)	VCM ranking and rating exercice	75		Post-DA: 75, Post-VC: 75 (N=13)
Sheridan 2010	5.2. Intent for specific treatments post intervention - Blood pressure medication	Intent	hypothetical	Secondary	Post-hoc	Measured intent for specific treatments using a follow-up question to the general intent question	Self report	Heart to Heart decision aid (available at www.med-decisions.com). This decision aid helps individuals with no prior history of heart disease make decisions about how to lower their future likelihood of CHD events	137		73				VCM ranking and rating exercice	75		Post-DA: 72, Post-VC: 72 (N=137)
Sheridan 2010	5.3. Intent for specific treatments post intervention - Cholesterol medication	Intent	hypothetical	Secondary	Post-hoc	Measured intent for specific treatments using a follow-up question to the general intent question	Self report	Heart to Heart decision aid (available at www.med-decisions.com). This decision aid helps individuals with no prior history of heart disease make decisions about how to lower their future likelihood of CHD events	137		71				VCM ranking and rating exercice	75		Post-DA: 69, Post-VC: 65(N=137)
Sheridan 2010	5.4. Intent for specific treatments post intervention - Aspirin, if can take aspirin	Intent	hypothetical	Secondary	Post-hoc	Measured intent for specific treatments using a follow-up question to the general intent question	Self report	Heart to Heart decision aid (available at www.med-decisions.com). This decision aid helps individuals with no prior history of heart disease make decisions about how to lower their future likelihood of CHD events	125		82				VCM ranking and rating exercice	75		Post-DA: 56, Post-VC: 86 (N=125)
Sheridan 2010	6.1. Changes in intent for specific treatments post intervention (compared with pre intervention) - Smoking, if a smoker (n=19)	Intent	hypothetical	Secondary	Post-hoc	Measured intent for specific treatments using a follow-up question to the general intent question	Self report	Heart to Heart decision aid (available at www.med-decisions.com). This decision aid helps individuals with no prior history of heart disease make decisions about how to lower their future likelihood of CHD events	19		9			Absolute Difference (95% CI) : Smoking, if a smoker (n = 19) +29% (–9% to +66%) / Blood pressure medication (n = 137) +9% (–3% to +21%) / Cholesterol medication (n = 137) +7% (–5% to +21%) / Aspirin, if can take aspirin (n = 125) –5% (–20% to +10%) / Any change +4% (–4% to +13%)	VCM ranking and rating exercice	75		38			Absolute Difference (95% CI) : Smoking, if a smoker (n = 19) +29% (–9% to +66%) / Blood pressure medication (n = 137) +9% (–3% to +21%) / Cholesterol medication (n = 137) +7% (–5% to +21%) / Aspirin, if can take aspirin (n = 125) –5% (–20% to +10%) / Any change +4% (–4% to +13%)
Sheridan 2010	6.2. Changes in intent for specific treatments post intervention (compared with pre intervention) - Blood pressure medication (n=137)	Intent	hypothetical	Secondary	Post-hoc	Measured intent for specific treatments using a follow-up question to the general intent question	Self report	Heart to Heart decision aid (available at www.med-decisions.com). This decision aid helps individuals with no prior history of heart disease make decisions about how to lower their future likelihood of CHD events	137		11				VCM ranking and rating exercice	75		20
Sheridan 2010	6.3. Changes in intent for specific treatments post intervention (compared with pre intervention) - Cholesterol medication (n=137)	Intent	hypothetical	Secondary	Post-hoc	Measured intent for specific treatments using a follow-up question to the general intent question	Self report	Heart to Heart decision aid (available at www.med-decisions.com). This decision aid helps individuals with no prior history of heart disease make decisions about how to lower their future likelihood of CHD events	137		16				VCM ranking and rating exercice	75		24
Sheridan 2010	6.4. Changes in intent for specific treatments post intervention (compared with pre intervention) - Aspirin, if can take aspirin (n=125)	Intent	hypothetical	Secondary	Post-hoc	Measured intent for specific treatments using a follow-up question to the general intent question	Self report	Heart to Heart decision aid (available at www.med-decisions.com). This decision aid helps individuals with no prior history of heart disease make decisions about how to lower their future likelihood of CHD events	125		27				VCM ranking and rating exercice	75		22
Sheridan 2010	6.5. Changes in intent for specific treatments post intervention (compared with pre intervention) - Any change	Intent	hypothetical	Secondary	Post-hoc	Measured intent for specific treatments using a follow-up question to the general intent question	Self report	Heart to Heart decision aid (available at www.med-decisions.com). This decision aid helps individuals with no prior history of heart disease make decisions about how to lower their future likelihood of CHD events	62		90				VCM ranking and rating exercice	75		94
Sheridan 2010	7. Total number of treatments intended after the intervention	Intent	hypothetical	Secondary	Post-hoc	Measured intent for specific treatments using a follow-up question to the general intent question	Self report	Heart to Heart decision aid (available at www.med-decisions.com). This decision aid helps individuals with no prior history of heart disease make decisions about how to lower their future likelihood of CHD events	62	NA		NA		There were also no differences in the proportion of individuals planning various numbers of treatments post intervention (P = 0.56 for trend).	VCM ranking and rating exercice	75	NA		NA		There were also no differences in the proportion of individuals planning various numbers of treatments post intervention (P = 0.56 for trend).
Shirk 2017	1.1. Decisional Conflict Scale - Total score	DCS	real scenario	Primary	Before and after	16-item Decisional Conflict Scale. Score interpretation: Response options range from 1 (strongly agree) to 5 (strongly disagree), with higher scores indicating greater decisional conflict	Self report	Standard education: brochure provides facts about their disease, treatment choices, and possible results	63	2.2		0.9			Standard education and Treatment preference (See figure 1)	59	2.5		0.9
Shirk 2017	1.2. Decisional Conflict Scale - Uncertainty	DCS	real scenario	Primary	Before and after	16-item Decisional Conflict Scale. Score interpretation: Response options range from 1 (strongly agree) to 5 (strongly disagree), with higher scores indicating greater decisional conflict	Self report	Standard education: brochure provides facts about their disease, treatment choices, and possible results	63	2020-04-02		2020-04-01			Standard education and Treatment preference (See figure 1)	59	2.7		2020-04-01
Shirk 2017	1.3. Decisional Conflict Scale - Uninformed	DCS	real scenario	Primary	Before and after	16-item Decisional Conflict Scale. Score interpretation: Response options range from 1 (strongly agree) to 5 (strongly disagree), with higher scores indicating greater decisional conflict	Self report	Standard education: brochure provides facts about their disease, treatment choices, and possible results	63	2020-03-02		2020-03-01			Standard education and Treatment preference (See figure 1)	59	2.7		2020-04-01
Shirk 2017	1.4. Decisional Conflict Scale - Unclear	DCS	real scenario	Primary	Before and after	16-item Decisional Conflict Scale. Score interpretation: Response options range from 1 (strongly agree) to 5 (strongly disagree), with higher scores indicating greater decisional conflict	Self report	Standard education: brochure provides facts about their disease, treatment choices, and possible results	63	2020-07-01		0.9			Standard education and Treatment preference (See figure 1)	59	2.0		0.9
Shirk 2017	1.5. Decisional Conflict Scale - Unsupported	DCS	real scenario	Primary	Before and after	16-item Decisional Conflict Scale. Score interpretation: Response options range from 1 (strongly agree) to 5 (strongly disagree), with higher scores indicating greater decisional conflict	Self report	Standard education: brochure provides facts about their disease, treatment choices, and possible results	63	2020-08-02		2020-04-01			Standard education and Treatment preference (See figure 1)	59	2.9		2020-02-01
Shirk 2017	1.6. Decisional Conflict Scale - Perceived effective decision making	DCS	real scenario	Primary	Before and after	16-item Decisional Conflict Scale. Score interpretation: Response options range from 1 (strongly agree) to 5 (strongly disagree), with higher scores indicating greater decisional conflict	Self report	Standard education: brochure provides facts about their disease, treatment choices, and possible results	63	2.0		0.9			Standard education and Treatment preference (See figure 1)	59	2.2		1.0
Shirk 2017	2. Knowledge	Know	real scenario	Secondary	Before and after	14-item questionnaire. Score interpretation: True/false.	Self report	Standard education: brochure provides facts about their disease, treatment choices, and possible results	63		66				Standard education and Treatment preference (See figure 1)	59		58	28
Shirk 2017	3. Shared-decision making	SDM	real scenario	Secondary	After (Second clinical visit, time Na)	11 items. Response options range from 1(strongly agree) to 4 (strongly disagree).	Self report	Standard education: brochure provides facts about their disease, treatment choices, and possible results	63	1.5		NA		Not in a table, just mentioned in 3.2 because the results aren't significant	Standard education and Treatment preference (See figure 1)	59	1.5		NA		Not in a table, just mentioned in 3.2 because the results aren't significant
Shirk 2017	4. Patient satisfaction with care	Care	real scenario	Secondary	After (Second clinical visit, time Na)	11 items. Score interpretation: Response options range from 1 (strongly agree) to 4 (strongly disagree).	Self report	Standard education: brochure provides facts about their disease, treatment choices, and possible results	63	1.5		NA		Not in a table, just mentioned in 3.2 because the results aren't significant	Standard education and Treatment preference (See figure 1)	59	1.5		NA		Not in a table, just mentioned in 3.2 because the results aren't significant
Witteman 2015	1.1. Vaccination intentions (All participants)	Intent	real scenario	Primary	After the randomization	9-point Likert scale	Self report	Standard risk presentation format	407	0.3				More information in table 3, data is grouped by components of informed choice, not by study arm	Standard risk presentation format and Values clarification interface	407	0.3		NA			Risk communication format	407	0.4		NA			Risk communication format + values clarification interface	407	2020-03-01
Witteman 2015	2. Vaccination status (Overall)	Dec	real scenario	Primary	After 6-7 months	Self assessment: asked parents	Self report	Standard risk presentation format	114		44				Standard risk presentation format and Values clarification interface	114		33				Risk communication format	114		46				Risk communication format + values clarification interface	114		31
Witteman 2015	3.1. Values Congruence (Overall)	Congru	real scenario	Secondary	After 6-7 months	Self-assessment: asked all participants a question based on previous research about attitudes in the United States about childhood vaccination. To measure participants’ values congruence, we compared their response about the risk-benefit balance to their vaccination intentions and noted each participant’s responses as either congruent or not.	Self report	Standard risk presentation format	35		69				Standard risk presentation format and Values clarification interface	24		63				Risk communication format	25		48				Risk communication format + values clarification interface	32		53
[truncated: 14 more rows]
